# Supplementary material for: High-quality genome assembly and linkage map for a rapidly evolving plant species: Silene uniflora
Source: G3 (Bethesda). 2026 Jan 13;16(3):jkag002. doi: 10.1093/g3journal/jkag002 (PMC12958799; doi:10.1093/g3journal/jkag002)
Supplement: jkag002_Supplementary_Data [file jkag002_supplementary_data.zip]

Archive with 2 entries (2 files):
- Supplemental_Notes_and_Figures_G3-2025-406244.docx
- Supplemental_Tables_G3-2025-406244.xlsx
