# Supplementary material for: High-quality genome assembly and linkage map for a rapidly evolving plant species: Silene uniflora
Source: G3 (Bethesda). 2026 Jan 13;16(3):jkag002. doi: 10.1093/g3journal/jkag002 (PMC12958799; doi:10.1093/g3journal/jkag002)
Supplement: jkag002_Supplementary_Data [file jkag002_supplementary_data.zip › Supplemental_Tables_G3-2025-406244.xlsx]

## Sheet: Table S1
Table S1. Custom SeqSNP probe sequences
Name	Strand	Sequence	Tm	Genome_Matches
Scaffold_1_21637	-	TTTGTATATTTTAGGAAAATCCCATGCTATCTTTTAATTC	45.63	1
Scaffold_1_22601	+	AGTTGAAACCCTAAATGAAGATGGGTGTGAGCCAAAACAC	54.02	1
Scaffold_1_22601	-	TCAGGAAAGTCCTTGGGAGACTTCTCATCACTAAGCAATC	53.64	1
Scaffold_1_97826	+	ATGTTACCTTTGGTGTGGCATGGAGGGAGTATATTGCTAA	53.61	1
Scaffold_1_97826	-	GTTATATGTTCTATGGATAATTATGCGCCCAATCTTTAAG	48.06	1
Scaffold_2_3310	+	TAAAACTTTGTACTACTATATCAGTTTAGTTGTTTAATCT	44.28	1
Scaffold_4_18875	+	TTCTCGTCTTATTTTTTAGTCCGCTGAATGCCTTCGTCTT	53.47	1
Scaffold_10_1093	+	TTCAGTTGCGTCTTCTTGTTTGCCATAGGCAATGTTGGAC	55.78	1
Scaffold_10_1093	-	CATTTTTAGAATTGGTATGTGCTATTCTTTTCAACTAGAG	47.29	1
Scaffold_15_869	-	GAGTGACTACACACGACGAGTCACAAAGACTAGCGGAACC	56.79	1
Scaffold_19_5445	+	TCAGCGTTTCCAAACACTACCTAAAGAAAAATGGAAAGTG	52	1
Scaffold_19_5445	-	ATCCAAATTGAAAATCGCCTTGACAATTACATTGAATAAC	49.19	1
Scaffold_29_47904	+	TATGAGTGTAGAGTAGTAAAGAGCACGGGAGATGCGAAAT	53.2	1
Scaffold_29_47904	-	TCTTCCTCAAGGTCTCCTCACTCGCTTCCTCAGTTGTGCT	57.76	1
Scaffold_35_6313	+	CTCCAGTAATTGTTATCGATGGGGGTGATGAGTAATGGAT	52.42	1
Scaffold_40_31920	+	AGGACGAGCAACTTAACCAATTATTACACTACGCCAAATA	51.96	1
Scaffold_42_8192	+	CACGGAAAATGTATTTTTGTCTGCTACCCTTTGTATTTTC	50.4	1
Scaffold_42_8192	-	ATTTTTGTTACACCAATGCCACTTAAAAGGGTTATAAAAT	48.41	1
Scaffold_42_8706	+	TCAGCTGACTGGTACCTCGAAAATGTCTTACCCATATTGC	54.21	1
Scaffold_42_8706	-	AGCAAAGTGGAAAACGATTTTATATTGCATTAAGTCAAAC	49.35	1
Scaffold_74_34333	+	ATCATATACCTAAAAATGTCGCCTTCTGAGAATTCTGTTG	49.94	1
Scaffold_86_11126	-	GGTAAAATAGGTCAACACACACTATTACCCAACGTAGAAG	51.11	1
Scaffold_87_29013	+	TCATCAATCGACGTAATTGCATTTTTAAGAGTAAGTAAAG	48.41	1
Scaffold_94_99338	+	GACCGCCGAGTGAGGTTTGCCACTTTTGTTTGTGTTTTCG	57.84	1
Scaffold_99_35217	+	GGTTCTTGATTTTTCTAATATCCCAAGACAAATAAATGTT	47.06	1
Scaffold_101_10297	+	TCGATAGTGATAAAGAAAATGCTTCGAAAGTAAATAAAAC	47.37	1
Scaffold_101_10297	-	GGCGCGAATCTACACCATGTTGTCACAGTTAGTGTAATAC	54.09	1
Scaffold_107_13525	-	ATTTTGGGAAGATTTACCAAAAAAATAAAAACAACCGTGC	49.92	1
Scaffold_111_123326	+	GCTTCATTATTTCAAATCAACTTTTTGCGATATAAAAACA	47.47	1
Scaffold_113_73338	+	TTTCAAAACTAGTTTCATAATATAACCTTTTTTTGTAAGC	45.32	1
Scaffold_113_73338	-	TACGTATTATATTTTACATGAGAACCCATAGAGAATTTTT	45.6	1
Scaffold_113_75600	+	CAATGGAGGAAGATGGGGTCAAAGAAGTAAGCTTTACAGG	53.38	1
Scaffold_113_75600	-	AGAGAGAAACTAAGGCTAGCATAAACTACTGAAACAAATG	49.68	1
Scaffold_113_113168	+	TCCACTTCTTACCTCCTTTAAGCCTCATATAGAGCGAATC	52.15	1
Scaffold_114_26448	+	AGGGCTTTAATTGCTCTTTATATCATTCTCAGATTCTTCC	49.56	1
Scaffold_114_26448	-	ATATGTTCACAAATTCTCTCTTCAATTGTTCCAACATCAC	49.54	1
Scaffold_116_9699	+	CGAAAACAATTTCAAAAGCAATTGGTGATTCGCGATTTTG	52.34	1
Scaffold_118_1180	+	TTCAATGATTGTTATTAAACATTCTCATAAGCTAGAATTG	45.89	1
Scaffold_128_4755	-	ACAACAACCATCACCATCAAGATTAACCTTTCATAAATAC	49.2	1
Scaffold_131_3253	-	TTACAAATTTGATGGGAAAATGTAGGCATGGAACAATAAG	49.64	1
Scaffold_136_104927	+	GCCAGCCAGTGTGTCTCCCAGGATCGTACCTCAGCCTTCC	60.89	1
Scaffold_136_104927	-	GGGTCCTGCTGGGGCTGCTTTCCCTGTTGTATTTTGCTTG	59.02	1
Scaffold_138_2747	-	AGTGCTGAAGTATTGTTAATGGATTATGACCATTGGGATG	51.05	1
Scaffold_145_33995	+	CAGCACAAATCCCAGCTTTGATATGACAGATGCCATCCTA	54.53	1
Scaffold_145_33995	-	GAATGTGATGTTTCCTTAGGTTACTGTATTTCTGTTAGTG	49.01	1
Scaffold_159_58187	+	TCCATTAAACTACCCGATGACTCTTCTAAGGTCTCAATAC	50.89	1
Scaffold_159_58187	-	TTCATCACCTAAGTCTAGGTAGTACTCGGGTCTCTTATAG	50.74	1
Scaffold_165_707	+	TGTCGCCACCACCAGCGACGAAAACCCCTGAAATCTCCAT	60.2	1
Scaffold_168_29914	+	TCAATTTTGGGAAGTTCGAGTAGTAAAACACTAGCATTAC	50.16	1
Scaffold_168_29914	-	TACTTCCCATTTATGATATCGTCCTCTGTCAGTCTCTTCC	51.82	1
Scaffold_168_58074	+	AGTGCAAAAACAAAACCAAGAGCTAAAACTGGTGCAGATG	53.91	1
Scaffold_168_89691	+	CAAAACTTGATACAGTCCCTAAAACGGCCCTGGCACATAC	55.25	1
Scaffold_168_89691	-	CAACGGGAACGGGTATGAACCACATATTCCAACGAATTGC	55.81	1
Scaffold_175_27370	+	GTCTTAGATTCTTAATACTGATTTATTTACAACGCGAAAG	47.37	1
Scaffold_175_27370	-	TCTTATAAGAGGTAGACGTATAAGAAAAATAACAAAGGTC	46.73	1
Scaffold_179_3695	-	TGGCTTCCTAAGAACAAATCTAAGCTGACTTGGCAAAAAC	53.04	1
Scaffold_183_1400	-	AAACCAACAGACTCACGCCGCCACCAGCCACCGCCCCTTC	64.3	1
Scaffold_185_30444	+	TTGCATAGGTGTGCGACAACCTATCATTGCCTCCCGAGAA	57.61	1
Scaffold_185_70735	+	TAAACAACAACATGGAAAAACGAAAACGAGAAACGGATCG	52.93	1
Scaffold_185_70735	-	TCGATCCGTTTGTTCATTGTTTTTAGACATGTGATGATCG	52.13	1
Scaffold_185_110301	-	TTAATAGTAGAAATGGCATGATTGAGATTAATAAAAGAAG	45.25	1
Scaffold_186_9648	-	TTGAGACATTAGCAAGGGAAATATGAAGACCGCTGGTATG	53.2	1
Scaffold_188_3665	+	AGGTATCTGAGTGAGTCAAGGATACGGTCGGCGGCGGTTG	59.62	1
Scaffold_211_147751	+	ACTCGGAATAATAAAATCCTTTTATGATGAAGGTTACGAG	48.61	1
Scaffold_217_6333	-	AGGACGATCATGCTAGGCCATGGCCAGCCATTGGACGAGC	61.44	1
Scaffold_218_7335	+	ACACAACACAGGTAAGATCTCTCTTTCCCTTTCCAATTAC	51.79	1
Scaffold_225_1141	-	TTGCAAACATCAATATAATACAAACAATGAACTTCTACCC	48.37	1
Scaffold_228_7020	-	AATGGCATTGATCGGCCAAGGGCAGCCTGACGGCATTGAC	61.36	1
Scaffold_230_1444	-	GCATGAATTGGTTATGCACTTCAACGACCAAAACTCAAAG	53.23	1
Scaffold_235_49956	+	ATACTTTTTTGCCCCTATGTTTTCTACTGTTTATTTAAAC	47.2	1
Scaffold_235_49956	-	TCCAGAAAATTCTTTTGATTTTTGAAGTGCTCTCACTAGG	50.49	1
Scaffold_243_40234	+	TACACAATGAGCCAAATGGGGAGTAATAACTGAGAATAAT	50.16	1
Scaffold_243_40234	-	AAACCCATAAGAGGAGAAAATCCGAAAGCGGAATGATGTC	53.62	1
Scaffold_243_81291	-	AGACGTTTATATTTAACTAGTTGGTTGCACTGCACGTCAC	52.94	1
Scaffold_281_66905	+	TTTGAACTCTCTCCTGTCCCGGGATCTACACCAAATAAAC	53.79	1
Scaffold_281_66905	-	TCCTTGTACTATTGAATTGTAACCTTAATTTCAATAGCTT	47.14	1
Scaffold_281_99800	+	TGTTTTTGTTGATGAAATTTTAGGCGAACAAATGTTTGGA	50.61	1
Scaffold_281_99800	-	TCATCAACAAAGATTATCAACTAAAATCTTGTGCCATAAA	47.95	1
Scaffold_281_116595	+	TCAAGGAAGAAAGAAATTTAAGGATAACAGTTCAGAAAAG	47.91	1
Scaffold_281_116595	-	CTCCTGAGCTGTTATTAAGGTTAATTCCTTACCTCTTCTC	50.31	1
Scaffold_282_28112	+	CAATATACAGATATTCCCCACATATATTAAAACAATAACG	45.48	1
Scaffold_289_67033	+	AATACTATATATGTATGGCTCCCTAATCCCTAGACTAATG	47.46	1
Scaffold_289_67033	-	ATCATATCATATGTCATTAGCCTTGTTCTAAATATGTGTG	47.3	1
Scaffold_289_95900	+	ACAGCACCACCGCCATTAGGATCCCCCACGCTATTACTTG	58.85	1
Scaffold_289_95900	-	TTCCCTAGAAAATCCAAAACAAATAGCCAAAACAAAATTC	49.1	1
Scaffold_291_7045	+	TCTTCTCCCTAGCTCATTTGTAGTTATATGAATTTTCAAC	48.34	1
Scaffold_291_7045	-	AACACCAAAGTCCAACAACGAGAATCAAAACTTTATACAT	50.45	1
Scaffold_302_6050	+	AGCACAAAAATGAAACGTAAAGCATAATTCCCCAAGTCAC	52.53	1
Scaffold_302_6050	-	ACTTATTTAAATACTGACATGAGTAAGAAATGAAATCGTC	46.68	1
Scaffold_319_17964	-	CTTTTACTCGATCGATTAAGTTTGGTTTTGGTAAGTCCTC	50.58	1
Scaffold_319_87221	+	AGCTGAACTGAACTGATCTTATAGGACTGGAAATTCCTTG	51.58	1
Scaffold_319_87221	-	CTACTTTTAAATTGACATCGTTTTGCGCCCGGTTCATTTG	53.48	1
Scaffold_320_34986	+	GTAAACGTATGAATCTATTTTGTTAGGTATAATTTAATGG	44.71	1
Scaffold_320_88985	-	CGGCCGAGTAGGCTGTCTGGTGTCTAAATGTTGGGTTCTG	58.08	1
Scaffold_321_1822	-	TCGCAATATAGTCGACCAATAAGTGAAACTTCCAATGCAC	52.84	1
Scaffold_333_2238	-	AACGGTTGTTTCTTGGAATCCGTTAATGTTATTACTGTTG	50.92	1
Scaffold_341_515	+	TCTAAGATACTAAGTTCTTGACTCATCCAAAAGCTGATAA	48.52	1
Scaffold_341_515	-	TGGATAATACTAACACTACTTTGATGGATAAGGAGAGACC	49.34	1
Scaffold_351_3054	+	ACGCGCTTGATACTCGATCAAGGTTCGCCACCCGTTCGAC	60.8	1
Scaffold_351_3054	-	ATTTGGAAGAGGATTTAAGAGTTGAATGAAGGAAACTTAC	48.81	1
Scaffold_365_3208	-	CTTATCAAAAATTAAAATTAAAATCAAGCATTAGATCTCC	44.48	1
Scaffold_365_61719	+	AGGGCGAAAAGCTTTCAATACATGCATTACTTACAATAAA	50.59	1
Scaffold_365_61719	-	TCAAGCTACTTGGTATGTATCCTCTACGGCTCTACTCAAC	53.06	1
Scaffold_365_171369	+	AAATAGAGCAATTTTATAAACACAAATATGAGGAGTAACG	46.98	1
Scaffold_365_171369	-	GGAATAAATCAAAATCACGAATCAGTGAGTACTAAGTAGG	48.82	1
Scaffold_378_29262	+	GAAGCCAATTGCGAGTGTGTAGGTGTAACCACAACAGAAG	55.53	1
Scaffold_378_29262	-	AACATACCCGTTCGTTTGGCTTCTCCTAGCTTTGATGCTC	56.01	1
Scaffold_385_61092	+	TAATATCAATGATCCAAGACTACGAACATCGTCCCAAATC	50.76	1
Scaffold_385_61092	-	ATGATGAGATGCTATTTTGTTGGGTTGACTTTCTAGTTTC	50.27	1
Scaffold_385_133168	+	GAAAAAAGAACGGGCGAGCTCTCGCTGTAACACCCCCATA	58.21	1
Scaffold_387_3763	+	AACGCCTTATGGGCATGAAAGCTAACAAATAATCACTCAA	52.67	1
Scaffold_389_8523	-	TTTACGTATTTTTGCAATCGGTTGTAACCTAGTGTGTGTG	52.15	1
Scaffold_393_405	+	TTTTGCTTAATTTTCGTCATTTCCATAATTTCATCTCTTG	47.99	1
Scaffold_393_405	-	GTCATTTAAAACTTTCAAATAAAATAGCCCGATTAAAATG	46.32	1
Scaffold_399_6984	-	CATACAAGACTATGAATCCAAATAATAAGCTGCGCACGTC	52.15	1
Scaffold_399_7331	+	GGATTGTTTGAATCTCTTGATTACTATGGAATGCTTATTG	48.36	1
Scaffold_401_4145	+	ATTAATTATACTCAAATGTCAACATTTTTTGATTTTTAAC	43.59	1
Scaffold_401_4145	-	ATGATGTTAAAAACTCGAAATTAGTCACATTTATGTATAG	45.66	1
Scaffold_403_5714	-	TTGGATATCACATGACCAAGAAAAGACACCTTAGATGCAG	52.06	1
Scaffold_404_108140	+	GAAATTAAACATATGAAAAATAAATTCGAAAAAACTCAAG	44.41	1
Scaffold_404_108140	-	AAAAGAGGTATATCTCCCGCATAAAATAACGCCCAAAATC	51.46	1
Scaffold_404_149217	+	GCTACGTACCTAATTCTTGCATGTCCCCATCTCTCTATTC	52.88	1
Scaffold_404_149217	-	TTATATTGATTAGGTAACAAGGTCGAAATAAAATCAAAAT	45.28	1
Scaffold_408_93219	-	ACAAAGCATAATACAAAAGTAAAAGGTGAACATAAGGGTA	48.6	1
Scaffold_408_110907	+	GATTGATCAAACATTACATTACAACAGCAAACACTTTTAC	48.52	1
Scaffold_408_110907	-	TTGTAAGTTAAATGAGGATGCTGTTTCAAGCTTATGTGAT	50.07	1
Scaffold_408_160970	+	GGGCCCAGTAGTAGACGTCGGCTCGAGCTAGACCAGTGAG	60.23	1
Scaffold_408_160970	-	CGCTGACAATAATGTATCCGTCACTTTCTTACCCTCTTTT	52.31	1
Scaffold_414_18023	+	CGTTTATATTTAATTTACGAATTAACAGTTATATTTAAGG	42.9	1
Scaffold_435_4417	-	GCGTAGAAGTAGTAGCAGGCCCAACAACAGCAGTAACACG	57.39	1
Scaffold_437_56114	-	TATTACTTTTAATGCGAAAATAAAGTGTTCCGGGTGTAAT	49.09	1
Scaffold_438_18925	+	GGTGAATATACGGATATTCCCCATAATCCGAGACAGTGAC	52.62	1
Scaffold_440_7944	+	ACCTCTAGCATAATCTCGAGCTAAGCGAATCTGTCTCGAT	54.23	1
Scaffold_449_2000	+	TGGCGGTGGTCGGGGTTGAGCTACTTACATGGGTTTATGT	58.42	1
Scaffold_449_2000	-	ATTAAAACCCGTCTTAAGTTGTCCAATAAACACCCAATAC	50.36	1
Scaffold_453_7287	+	GATTGATAGTATGACATGATTGCTGGTATTGATTATATTG	46.72	1
Scaffold_469_28005	+	GAAGTGCATCGTAAACCAACTAGTACCTATAAAAGAGAAG	49.85	1
Scaffold_469_28005	-	ATCTTCTCTTTTTTTGTTGGTCGACCTCATTTTTTTAGAC	49.78	1
Scaffold_472_6540	-	ATATGTGATTCACATTTAGTCCTTAATAACCCTTTAAAGC	47.58	1
Scaffold_477_2384	+	CCGCCCCCCAGCACTGACACTACCACAAACACGACACAAC	61.05	1
Scaffold_477_2384	-	TCGGGTTTGTGGTGGTTGTGTCGTGTTTATGTGGGTTGTG	57.74	1
Scaffold_490_24903	+	AACTTGATTCCAGTAGTGAATCAAATAGAGAAGAAGAGAG	49.04	1
Scaffold_490_24903	-	ACTCACTAGCCTTTTTAAAATCAAAGTCATGTCATAGAAC	49.07	1
Scaffold_492_13904	+	CACAGATTAACTGTGCAGCATTATATGAACCCTATAAGAG	49.89	1
Scaffold_492_13904	-	GGGGCATTTTATTTTACTCTCGCTTATTGAGCACTATGAC	51.86	1
Scaffold_493_6621	-	TTTGCTATTGTATGTCGTTTTTTTAATAGTGATTAATTTT	45.21	1
Scaffold_494_34084	+	GGGCGAGGAAGCAATTGGGCTTCAGGACCATGTCCCTAGT	59.81	1
Scaffold_503_15831	+	AGTTGAAGAAAAATACTCTTCGTTCATACTTTTCTGATCT	48.41	1
Scaffold_505_4500	+	ACGCAAACTCGACAAGTCTATATGAATGACCCCTGGTAAC	54.24	1
Scaffold_514_2723	+	ACTAAATAACTTGAATAATCACAAAACATCAGAACCTCAA	47.58	1
Scaffold_514_2723	-	TCTCAAGCAGGTACATTCTTGTTAAATTTATGGCGTTTTT	50.67	1
Scaffold_517_2893	+	TTAGTTATCTCCATCTATTATTCAATACCAAAAGTACTCC	46.35	1
Scaffold_517_2893	-	ACCCGAATTTATGATGCACCGAAAATGTCCTGAACAAAAC	53.61	1
Scaffold_541_28414	-	AGAGAACCCGAGGATGAAGAATTCAAGACAGAGTCGGAGT	55.29	1
Scaffold_541_45741	-	GTACGTTGTTAAGGGAGCGGTACCAAGGTGATAAGAACAC	54.69	1
Scaffold_545_4995	-	ATGAAGTATTCGAACGTTTACAGTTTTCCACAAAAATTGG	50.33	1
Scaffold_558_17221	-	CATTATTTTGCGGTTTTAATAAATTAAAATCGAGCATTAC	46.67	1
Scaffold_561_11343	-	TGCAGATTTCCTTATTGAAAAACTGGAGTCCTTAGGAAAG	51.06	1
Scaffold_563_8186	+	CCAGCACCAAGCTTTGATCACCACAACCCCCGTCGTTCAC	60.2	1
Scaffold_563_8186	-	CTGGGTGGTGGTGTGTGTCATAGCAAGTGACGTAACAAGG	57.26	1
Scaffold_564_93397	-	GTCATACATCAAATTCATGCATATAAGCAACTGAATAACG	49.03	1
Scaffold_572_5646	+	AACCAAATCAATATACCGATGATAATATTGCCTATGCTTG	49	1
Scaffold_572_5646	-	TTGGATTATCAAAACATCGCCTTGTGGAATCCAGCCACTC	55.08	1
Scaffold_572_30294	-	AGTCAAAACAACCAATAGAGAGAGAAATTATGAGAGAGAA	48.76	1
Scaffold_572_84560	+	GTGGGCGAGCAAGCGCCAGGTGAACCTGCACCAGTGGAAC	63.72	1
Scaffold_589_105638	-	TACTAGTCTAGTGCATAGTCTAGCCACCCTGGAGGCTTAC	54.64	1
Scaffold_591_6873	+	TGGAGTTATGATTTTGTCTTAGTCGATGACTTTGGGTTAC	50.88	1
Scaffold_594_10351	+	GTGATAAAGAATTTCCCAAGCGGTCTTTAGTTAGCTTTAC	50.72	1
Scaffold_594_10351	-	CCGAAATAATTTTTCATCTTTTCAAAGCAGTGGATTAAAG	48.5	1
Scaffold_594_83086	+	GGACGGTCGTAGTGTAAGACCGATCTTGGTAGTGTAAGAC	54.92	1
Scaffold_594_83086	-	GGGATCTTTCCCCCCACGAAACATCTCCCAAAGCCACGCC	60.72	1
Scaffold_594_104058	+	CCTCCTACTACTTGTTCGTATATGTGCCGCCTCCCTTAAC	55.07	1
Scaffold_594_104058	-	TGAAATTCCGTAAAGAAAACAATAATTTAGAAGTTAAACC	46.39	1
Scaffold_595_54081	+	CCCATATTGATCCATTAGCAGTAAATTTCGTTCCTTCTTC	50.45	1
Scaffold_600_273	-	ATCTAACATGATAGATATCTCTAGCTGATACGTGCATTTT	48.64	1
Scaffold_606_2781	+	TTCAAGTCAGTCAATGCTATGACAGAGCTAAAGATTGTTG	51.38	1
Scaffold_606_2781	-	ACAATTCATTGCAAGTTGATCATTCTGCAAAATAAACACT	50.23	1
Scaffold_609_62702	-	ATCTTGAATTGCAACGCCTTATGTTCAGTATCTACCAGGA	52.82	1
Scaffold_610_9642	+	CCCTCCCTTCAATCCGTCATTTTATTCCAGCAATATATCC	52.22	1
Scaffold_610_9642	-	ATTCATATCATTTACCATGGTAATTAATGGGTTGAAGAAG	47.56	1
Scaffold_611_3573	+	ACAGATACGGGTATCTACACCAAGGAATTGGAAAACGAAG	52.99	1
Scaffold_622_10015	-	ACAAAATAAAATTAATTACAATAAGAGAACCGGATTTACG	46.24	1
Scaffold_623_1632	+	TCTTCCTTGGAGCACAATAATTTCACGATGTTTTATTTCC	50.76	1
Scaffold_623_1632	-	GAAAGCCCAAGCATACATGATTCCTAGACCAAAATAACTC	51.58	1
Scaffold_623_47627	+	TAGAGAACGTTCCAGAGAGTGATTACATGTTGCCTTTGTC	53.14	1
Scaffold_623_47627	-	ATCTCATTATACGCACGATTACGGAGCATGACATATTGAC	52.31	1
Scaffold_623_47793	+	GCTGGCTGTCATGGAAGATGCTTGTAAAGATGCCGAAAAG	55.94	1
Scaffold_623_47793	-	CCGCGCCATAAGTAGGAGACTTTGCGACACTAGGTTAAAG	55.99	1
Scaffold_623_83616	+	TAATAACTCTACTAGCAGAAAAGTAAAATTTCCGGACACC	49.55	1
Scaffold_635_3543	-	CTGTAACAATGGGTGAGAAAAAGAAAAAAATGGAGAATAA	48.51	1
Scaffold_636_3710	+	TAATGGAAAGAAAGCAAAATGAAGAAATTTGACATAAGAG	47.58	1
Scaffold_636_3710	-	CGCAAACTTGGTGGGATAGCACCTCTTCCCGTAGTTTTTC	56.44	1
Scaffold_637_12460	-	GCTTACTGATGCGACCTTGCCAGCGCATTCACTGCTGTAG	59.22	1
Scaffold_637_15718	-	CATACCAGAGCATGTTCGCAACAAACTGGGGACAGAGTTC	56.44	1
Scaffold_649_45093	-	GCGACCATAAGCTTTACCACCGTCGTCTATAACACAGCAG	56.17	1
Scaffold_650_55966	-	TTAATTTGTGAAAAATTTGGTTATTAGGTGTAACACCCCG	49.75	1
Scaffold_650_146858	+	ATCATATACAACTGAATTATATGTCGAGTTATTTGCATTC	46.67	1
Scaffold_650_146858	-	TCTTCTCAGATCTGGAAAATACATAGCATATCAAAATGAG	48.27	1
Scaffold_650_188316	+	CAAAATCCATCATCCGATCAGGAAGCGGATTAATGTGATA	52.27	1
Scaffold_650_234860	+	GTGTATCTACATAAAAGTAGTGATTAAATAGATAAAAGAT	43.31	1
Scaffold_650_284347	+	TCAATTTTCTCCTGTGAAGAACAAATACATCGCTCGGTTC	52.9	1
Scaffold_650_284347	-	TGAAGGCAACCTGAAGATGATATAATTTGAGAAAGACTTG	49.97	1
Scaffold_651_3682	-	TTTTTTAGCCAAGTTCTTGCTGGATCAGGCTAGGGTGGAG	55.56	1
Scaffold_660_21874	+	TATTAGGCACTTATCACTCGCTCATGATGGGATCGAAATC	52.92	1
Scaffold_660_48214	+	CCCACGTTAGTTACTCATGTTTTTGCATGAGAGATGTAAG	51.78	1
Scaffold_660_48214	-	GTGCATTTCTTTCACTTCTTCACCTATCAATCCTCTTTTC	50.8	1
Scaffold_660_128480	-	TGGCGTGATAATTCCTTCGCTACCTTTTGGTTCCTAGGTG	55.53	1
Scaffold_660_155623	-	CGGGCCTCTTCCAAGCCGCCGACTTTTGATACAGGATGAT	59.17	1
Scaffold_661_13336	-	GGAGCGTGGAGAGTACTGTGTTTGGGGAGCAGATTGACAG	57.9	1
Scaffold_665_11330	-	ATCCGAGCCGAGCGGGTTCAAATGCAAACGACACGAGCTG	61.34	1
Scaffold_674_29479	+	TGTGATTTCTGAAGTTCATTCAACAGATGATGAGGAGTGG	52.19	1
Scaffold_674_250470	-	TAATCAGCTTGACTGACAAAGTGGGCAGCAGCAGTAGCAT	56.81	1
Scaffold_677_54720	-	AGGTATTTACAAATTCGAGTTGTTACATTCTCTTTAGTCC	48.66	1
Scaffold_682_11553	+	TATTTGTGTGAGACCGACTTAAGCCGAACGCCATAACTTC	54.88	1
Scaffold_696_8887	+	AGAGTTTAAAAATTTATTTATTTCAATCATACAATAGGTC	43.54	1
Scaffold_702_57315	+	CAATAATAATCCTTCTTCCATGCGGGTTCGAACTTTTCTC	51.96	1
Scaffold_702_57315	-	TCAGATGCTACATCAGATGCTACAGAGGTACCACAGGGTC	55.39	1
Scaffold_702_104104	+	TCAGGTAGTATTTAGAAATTTTCGCACTTTTCTTTCTCAG	49.12	1
Scaffold_702_104104	-	AGTTTATAGCAATTTAATTTAGTTTCCCTCGTATTTCTTC	46.76	1
Scaffold_702_186218	+	TTTTCTGTATTGGGTGATGATCAAATTAGACTAAAATTTC	46.96	1
Scaffold_702_186218	-	ACTTTAGTACAAATATCGCAAACCCACCTCAAATTTTGTC	50.88	1
Scaffold_710_29740	+	CACACCTCATCAATTTTCCTTATCTATTTCCTGATTTGTG	49.46	1
Scaffold_710_31970	+	AATATTAAATCGTAAATTGTACACACACCCTTTTAAATAC	46.02	1
Scaffold_710_31970	-	ATTCAGAGAAATCATCCACTGCAAGCATCCCATCTACAAG	53.31	1
Scaffold_711_685	+	TGGAAATCAATTAAACGAAAGAAGTACTTTCGTTATAAAG	47.27	1
Scaffold_711_685	-	GTGCCAAAATCAATGATAAACAAATGACTAAAACACAAGG	49.77	1
Scaffold_716_10152	-	TGGGCCTGATTTCCTAACAGTATTTCCAGGGTACATTTTT	52.74	1
Scaffold_726_7490	-	TTGGTTTACAAAGGGAAGCACTACATTCACTCTAACTTGT	51.85	1
Scaffold_726_8850	+	GTTTGTATGCTTGTAGAAGATGAATATTGATGGTATGATG	48.15	1
Scaffold_726_8850	-	CCCGGGTTGACCCTAGAGCCCACGCTGCTTCTCTTCTACC	60.75	1
Scaffold_739_2608	+	ATAGCCATTATTACAAATGACTTTAGCACACCCAACTCTC	51.05	1
Scaffold_739_2608	-	TACTATACTAATACTTGTGCTCAAGGAAGAGAATGCTTGC	50.53	1
Scaffold_746_59423	+	TTACCAAGTAGCAAGATCCAAAACCCCCAATAACAAAAAC	51.76	1
Scaffold_746_59423	-	GGGGGATCTACACAGAGAAGTATATAGAGGTACCCAGCTC	53.49	1
Scaffold_746_59600	+	ATATGAGAGAATCGTTTAATGAAAACCATAGGGTTGAATC	48.71	1
Scaffold_746_59600	-	CCGTCACAAGCTTGTGAAATTGTTAGCATTTGGAAACTGC	54.54	1
Scaffold_750_16002	+	TCAAGTCCAGAAAGGTTGCTCGGGTATTCCCGAGATTATG	55.1	1
Scaffold_750_16002	-	GCACCAAAGCGTTTAGCTTCCCTTTTCTCTTCAGATACAC	54.39	1
Scaffold_750_16210	+	AATGTGACTGATATTCCCGATGTGACTAACAATCATGAGC	52.22	1
Scaffold_750_16210	-	CCATGTTTTCAATGCAACGTTTGATACGTAAACTTTGTTC	51.38	1
Scaffold_755_19536	+	ATTTTAGTATTTCCCGAAATCTCAACTTTTAATGCGAGAG	49.37	1
Scaffold_755_19536	-	GTACATCTAATTAAAACAGGAACTTTTCGAGTGATTTTAC	47.48	1
Scaffold_757_5272	+	ACCCCGAGTCAGTTTCATATCCCATAGAGAGATTGCAGTG	54.66	1
Scaffold_757_5272	-	GTTTCGGGTATACTAGGCCCCAAAATAAAGAGTCTTGAAA	51.86	1
Scaffold_769_39092	+	ACCAGAACATCTACCTAGTTGAACTCCTTTATTCCTACTG	50.77	1
Scaffold_769_39092	-	AATTTTCATAATAAGAAATCCAATATAATGAAGAAAGTAA	42.78	1
Scaffold_769_70602	-	TATGGTCACTATGAGTATGTAGTGTAACACCCCGACTATC	51.56	1
Scaffold_785_55306	+	GAGTGTTTTCCATCTCCATTTTGTTAAATAGCTCAATAGC	49.83	1
Scaffold_785_55306	-	ACTTGTATGATTCATTCAAGCGGAATGCATGGCCGGGGCC	58.89	1
Scaffold_788_33234	+	CCTTTGTCCTCATTATTTATGCTATTTCTTCTGATGCTAC	49.13	1
Scaffold_788_33234	-	AATAAAAGCCAGTTAAAACAGTTAAACATCTTGCCAATCC	50.08	1
Scaffold_788_37148	+	TGACTGAGTTAAGTGTAAAATTGGGAGGAATGAAGTATAG	49.16	1
Scaffold_788_94416	-	ATGGAGTTAGAATTCATCTCCATTCCAACCCCCTCTAATC	52.14	1
Scaffold_788_145886	+	AAAAAATACTATTGACAAATATGGTGTTCTTCTCTCAAAG	46.95	1
Scaffold_788_145886	-	CTGCATAAGAGAGTAATCTAGAAGACCAGTGATGAATAGC	50.35	1
Scaffold_788_241852	+	GAATTGAATTAGTATTTATATTCATTGTCTGCGTTTTACG	46.84	1
Scaffold_788_277975	+	TCTCAACCCCAACAACCATCACGATATACATTTATTTAAG	49.87	1
Scaffold_788_277975	-	AGGAGGCGGTTTTCGGACTAAGAAGAAGACCAAGTAGGAC	55.9	1
Scaffold_788_453097	+	GAATCCTACACTTTTTCGTCAACATTTGGCTTTATTTTTG	49.81	1
Scaffold_788_453097	-	GGCAACTAACCCTATTTTAATTTTCATGTGAGAGTTGTAG	49.45	1
Scaffold_788_512324	+	GTTTATTGGTCCTTCTTTCCATCCACCAAATGCACATCCA	53.92	1
Scaffold_788_512324	-	ATGCTAAGTGCATTTACTCGAATCTTATTGTAATGGTATG	49	1
Scaffold_788_518128	+	AAGAACGAAAGTCGGTCTTGTAAATATTACCACATTTAGG	50.05	1
Scaffold_788_518128	-	TTTTACCCTTGGGTACGTAATTATTTTCGGCTTTTCTAAC	50.45	1
Scaffold_788_644463	+	AGTCAAAGTGCGGTTATCATTTGGATCGAGCTCGTTTTCG	55.53	1
Scaffold_788_644463	-	ATACGTAACCTGAGTCCACCTAATACATATTTCGAGTTTC	50.27	1
Scaffold_788_717018	+	AATAACTTCTAATAACTGTATTACACATAAAAGCATCAGG	46.3	1
Scaffold_788_717018	-	TTTCGGCGAGCCGGGTAATAAAGAAGTTATGTTCTCTTCC	54.56	1
Scaffold_788_766725	+	AAAATTTGAAGTTCTTGTTGGTCATTGGTACATTAAAAAG	48.07	1
Scaffold_788_766725	-	TTACTGCAGTACCACAAAGAACTTAAAAGGGCAATGCAAC	53.34	1
Scaffold_788_767037	+	GTTTCAAGTTCTACATTTCTTGGTCTTTATGATTTGACTC	48.57	1
Scaffold_788_767037	-	GTCTTAGTACACGATCTACTTCCATGAGGTATGTTCCATC	51.36	1
Scaffold_788_805455	+	AACGGGTCAAATACATATCAAATCATAAAAAGTCAAATGG	48.54	1
Scaffold_788_850966	+	TGAAGAGAGGGTATCTCCAAGTGGAATCTAGACAGGTGAC	53.78	1
Scaffold_788_850966	-	CATTAAAGATGATTTACTGTACAACACTGAGATATTTTCC	47	1
Scaffold_788_878442	+	GATAAAAGCAGAATCAACAAGTATTAATTTTAAAATATTC	43.49	1
Scaffold_788_920396	+	TTGAAGTCTTGAAGAATAAATGACCATTTTACAAGAATTT	46.95	1
Scaffold_788_920396	-	ATAATACTATAATAAAGGAGGTTTGTGATTTGAAACAATG	45.48	1
Scaffold_791_34214	+	ATACGGATATTAACCCACGGTATGGTATTAAGATCTCCAG	50.72	1
Scaffold_792_7342	-	AGAAAAAAGGACAGAGGCAAAGGAGAAACTGACAAGAAAC	52.78	1
Scaffold_804_388	+	TCACAAATGATGAACTCGGATACGAAACCCGGCATTGAAC	55.32	1
Scaffold_804_388	-	TGTTCAATTTTGATCAAAAAAAGTTGGATTTTTTGAGAGG	48.5	1
Scaffold_810_28443	+	CCTAAAGACCGATGCATCTATATTCGGTCTTTCATTTTGC	51.92	1
Scaffold_810_28443	-	GATATTAAGATCAAAAAGGGGCTTTATAAAAAGGCTAAAT	46.79	1
Scaffold_810_83770	+	TTAGGCCTTGTTTAGATAGGAAAAGAGGAGGAAATACGAG	51.14	1
Scaffold_810_83770	-	GAGGTGAATTCCTTTAATTGGTTAGCAAAATGGAGGTGAG	51.77	1
Scaffold_811_3940	+	ATGGCGTGTAATTAGATTGTTCGGGTGGTTGTAATAATGG	52.63	1
Scaffold_811_3940	-	GTCACGAGCATAATCAAAGCTAAAATAGTTCAACAAAAAC	49.63	1
Scaffold_813_29731	-	AAAAACGTTGACAAGATATGATTCTACAACGAGGTTTTGG	50.94	1
Scaffold_834_9598	+	GCGATAATGCTCTAAATCAGTTTCGTAGTTGCAGGTCTTC	53.11	1
Scaffold_842_59848	+	TCAGCAGTTGCACCAACAATAGCTCAAAACTCAACCTCAC	55.43	1
Scaffold_842_59848	-	TTAGGAAATAATTTGTCTTCACGAGTCTTTCAAAAGCAAC	49.85	1
Scaffold_868_3667	-	TTCGATACAACTTCTAAGTAGCATAAAATATAGTCATGTG	47.2	1
Scaffold_871_20975	+	GAGTCTAGCTTCATTCTCTTTCTCTACATGCTTTTCACTC	51.02	1
Scaffold_883_4059	-	ATTCACTGAAAACCATGATCGCCATTATTGATTGGAAAAG	51.1	1
Scaffold_885_6373	-	GCTTCGTTTCCACCAGACCACATAAGTGGAGTTGTTTTTC	54.59	1
Scaffold_885_12218	+	GCAGGTCCGGCAGGTCTGGGCCTGTGAGACATAGGGTTTC	61.16	1
Scaffold_885_12218	-	TAAAGAATACATTAAATATTAAACAGATTGACTCATCTCC	44.93	1
Scaffold_893_34567	+	TTTAAGCTTGCTTGTAGGTAAAAGGAGCTAAATCATGCAC	51.81	1
Scaffold_916_748	-	CGGGACGGTCATTTATGGGATGTAGTTGTTGTTTTGTGTG	54.53	1
Scaffold_917_953	+	TAATTACTTCATTATTAACTCAAACATATCAACTAAACAC	44.35	1
Scaffold_921_42332	+	CTCCTCCCTTCAAAGGGAAGTGTCAATGGTGTCATGTGTC	55.73	1
Scaffold_921_42332	-	GATGGCACAGTGATGTTGGGGTACATGGACTTAAAAACAG	54.16	1
Scaffold_922_41304	+	AGCCCCTCAAAACCCTAATTCATATGTTTCCCTTATTACC	51.65	1
Scaffold_927_10238	-	ATATTTTTTAGTAGAAATCATATCATGTACTAAATTATAA	40.74	1
Scaffold_940_32210	+	GTTAATGTCTATTGAATCCAGCTTGTCCAATCCGCAAAAG	52.39	1
Scaffold_940_32210	-	GAGGCCACAGCTAATGACTTTTAAAATGGATAACATAAAC	49.81	1
Scaffold_940_32853	+	AGAGAAGGAGGAGGAGAAGGCCGCATCGACACAATTACTC	57.05	1
Scaffold_940_32853	-	AATAGACTATACTAATTGGTTCATAATATATGTTCCTACA	44.32	1
Scaffold_947_32402	+	AATAGTAAGGAAACTGAAACTGTTAAAACATGACCTGAAG	48.97	1
Scaffold_947_58719	+	TTGTTGTGTAGGTTTCAACCGCTAGTCATCGGGCCTTGTG	57.25	1
Scaffold_947_58719	-	ACCAACAAAAGCACATGCACAAGCCAAGCCTCCCTCGTAG	58.86	1
Scaffold_956_550	+	AAAGAATTGTCTATGAGTGGCTACCCTACTATTGTAAGAC	49.96	1
Scaffold_956_550	-	ACATTGTCTACAGACTTAGCTGGGATAGGGGGCTTATTTC	53.39	1
Scaffold_961_53417	+	GGCAAAAGCGTTACAGCCAACACTGCAAAGAAAACATTAG	54.68	1
Scaffold_961_53417	-	TCCCCCCATGCCTTGATAAATGATAAGTTGGGAGCGATTT	55.16	1
Scaffold_963_5210	+	GTATGTGTTAATATAAGGCCAATCATATTATAACTTCAGG	46.3	1
Scaffold_963_5210	-	CCCTGCACTAATTAGATCAAATAAATCAATCGGTAAATTC	48.42	1
Scaffold_963_5321	+	CGAGCTGTAGGGGAAGAACAAGAGAAGATAGCTAAAGAAG	52.79	1
Scaffold_963_5321	-	ATTTGTTATCTCCCAGCCCTCTCTCTTCTAGTGTTTTAAG	51.23	1
Scaffold_966_379	-	CCGTGGATATATCCAATGTCTCTTGTAGCGAGCTTTTGAC	53.67	1
Scaffold_971_45185	+	ATCACAAATTCTTGTATAAGGCGCTTTTATACTAAATACG	48.16	1
Scaffold_971_45185	-	ATAGGTAGTTAATAAAAGAAGTTATGGGAGGGTGTTTAGG	48.62	1
Scaffold_971_59854	+	AATTCGAACAATCCTCAGCCGGTACATGATGATTGAAATG	52.97	1
Scaffold_971_59854	-	TGCCATTTCAGTAACAAAATTCAATTTCAAACCCAAAAAA	49.59	1
Scaffold_974_93529	+	AAAAGAGATGGCTACTATGGGAACCTTGCTTGAATCTTTT	51.91	1
Scaffold_974_93529	-	GCCGGCTATGCGAATCCCATGCTTGACTCTCTCGTCCTTG	59.55	1
Scaffold_984_7297	+	TTCTAAAATTGAGAGTATGTTTAATTATTTGATTTATAGG	42.94	1
Scaffold_985_4708	+	GATGGAAATTTAAATAAACCTCGCCAAGTCACCTTATTCG	51.08	1
Scaffold_985_4708	-	TCACTTTTTCTAAAAAGAATTCGAAGTGTAACCATCCAAG	49.5	1
Scaffold_986_4180	+	GTGTATTATTGCCGGTTGGAATTTAATTTGCAAAGTATTG	49.75	1
Scaffold_994_17542	+	ACATAAAAAACAGACCATGGCAAGATTACATCCCCACAAC	52.89	1
Scaffold_994_17542	-	TGCAAAAAGTTCCTTTGTTTGGCATATCTTTCTCCAATAC	51.13	1
Scaffold_994_17841	+	GGAGGATAATATGTGTTGCATCTGTGGTGATGGTGTTGAG	53.67	1
Scaffold_994_17841	-	TTATCACCTTTTTGCTGTAAGAACAGTTAAAGAATAGATG	47.88	1
Scaffold_996_31330	+	TAAGGGGTAGGGAAGCCATGCACTAATAAGTAATAAGTAA	50.42	1
Scaffold_1002_7286	-	GCGTTATAGCGACACGACATCAACAACCGAGTCTAGTACC	55.93	1
Scaffold_1015_9200	+	TCCCGAGCCTCCTCCACTTGAGGGTCTCTGCAGCCAGATG	61.31	1
Scaffold_1028_3866	+	ACAGTCTAGAAGGCATAAACTCGGTTCAAAAATACTTCAC	51.19	1
Scaffold_1028_3866	-	GGTGGAGTCTAGTGGTTAAACTTGGGCGAGATTTGTAAAG	53.59	1
Scaffold_1039_3288	+	TGCACAAGATGATTAGACTTTAGAGGGAACTGTTGGAAAG	52	1
Scaffold_1039_114463	+	TCGGATTCCAAACAATAAATCCGCTGGTGTCGATAGTTAG	53.44	1
Scaffold_1039_114463	-	ATCCAGAAGTACTTGGCGGACGATGAAATCGAGCACAATC	55.97	1
Scaffold_1039_216542	+	CTTCGTACAACACCTCTATGACACCTCAGCTTTCCTACTC	53.95	1
Scaffold_1042_11794	+	GAGAGGGAGAAGGAGGAGGCACAAAGGGTCTAGGATGTAA	56	1
Scaffold_1054_12440	-	GCCTGAGAATAACTCAGGCTGCCTGGTCCGAGTACTACGC	58.76	1
Scaffold_1066_2544	-	CTCACGGGTGATCACTCATCGCTCATAATCACATATGCAC	54.92	1
Scaffold_1090_67735	+	ACCCTCTCGGCCTCCGCGACTCCATCAGATTGTCGTGTTG	61.05	1
Scaffold_1095_566	-	AGAGGGACCTCAGGGGGAGACCTAGTCCTAAGAAAAGTCG	56.74	1
Scaffold_1096_11780	-	CCTGAAAAAGACATGGGCGGCTGCCTCTCCTACTAACAAG	57.03	1
Scaffold_1100_7526	+	AAATCCATGAAAAGACCAAGAAAGACTCTTCTTCTCTTTA	49.29	1
Scaffold_1106_92425	+	TGGCTTTTACTGTAGCAATACGCAAATAGGAGGAAGATAC	52.04	1
Scaffold_1106_92425	-	CGGTCAAGTCATGCCATTTCGGTCCATACTTCTTACTTTG	54.15	1
Scaffold_1106_141263	+	ACCAAGAATGGCCAAGCTACCATTTTTCTTTCCCTTATTG	52.86	1
Scaffold_1110_3544	-	GACCCGGTCCGATATTGGCCCGACCTGATCCGATTAAAAC	58.08	1
Scaffold_1113_2592	-	TGTCGCATACACATAAAAGAGTCTCAATAGTGACCGATGC	53.47	1
Scaffold_1117_5090	+	CACCCTTCAAGCCACCACTTAATAACCACCTAGCCATAAC	54.61	1
Scaffold_1118_11445	+	CCCTAACAAATTTGGAAGGGAAATCAGATGGATTGCTCAG	52.82	1
Scaffold_1118_11445	-	CCATAACAGAGAAACTGTGACAACCAGACAAGTATACCAC	52.24	1
Scaffold_1118_43583	-	AATTTTCTCATTACTAATGTAGTTTTTATTGCAGCTGGCC	49.73	1
Scaffold_1125_5840	+	GCTTTGTTCTTACCGTGTTTTAATGGTTGTTCTCTTTGAC	51.68	1
Scaffold_1138_8173	-	CAAGTACTTGCCTTAAATGTTGTGACGGCAACAAGTTGGA	54.55	1
Scaffold_1143_13574	-	AAAAAACCCTTTCCTTAAGCTTGAATATACCCAAATTCGT	50.25	1
Scaffold_1147_3426	-	ATGTGGAGCCATAGTGACTCGGTTTGCTCGTCGGCTTGTC	59.28	1
Scaffold_1152_8207	+	GTACTTTTATTCGGGATTAAAAACAAATAATGATATTTCC	45.4	1
Scaffold_1152_8207	-	TTTTGTATAATTTGCACGCAAGCTATTTTGAAGTGTTTAC	49.69	1
Scaffold_1152_56392	+	GTGAAGCTCTTCTTTTGGAAACTGTGCAACGAAGCCCTTG	56.22	1
Scaffold_1152_56392	-	AAAGAATTACAAAGAGAGCAAAAAGAAGACTCACCTCTAA	49.48	1
Scaffold_1152_131563	-	ATTAGAGATCATGGAGATTATACACTTGGTAATATTAGGG	46.98	1
Scaffold_1154_1356	+	AACTGCTAAATACATACCTGTACACGCCTTTACCTTGCTA	52.66	1
Scaffold_1154_1356	-	GACTAGTTTTATAAAATATTTCTATCTAACAAGGTAAATG	43.09	1
Scaffold_1175_14772	+	TGACACCGTCAATTTCCGCTGGAGTTGCGAATGTTGTATC	56.63	1
Scaffold_1175_14772	-	GAGCCAACCAATGGTAGCAGCAGTGGGAGCGGTAATGTTG	58.83	1
Scaffold_1177_5337	-	TCTTCTCGACCTCTTGCCCGCAGAGACAACAGGTATTAGT	56.66	1
Scaffold_1189_80630	+	GCAAAGAAACAATTGATGAAAAGTGTACATAAGTAGGAAG	48.9	1
Scaffold_1189_80630	-	GGTGTCTTCTTTCTGCTGTTTGTTGCTGCACGATCTTATG	54.88	1
Scaffold_1189_155595	-	ATTAAGAAGAAATATTACTTATTTTGATTTCCTTGAAACT	44.08	1
Scaffold_1192_78395	+	AGAGACCAATAGTCTTGTTTAAATCATTTATTTATCTTTG	45.47	1
Scaffold_1192_102902	+	TTATTAAAGCATTATTGCACTGTATCAAGTGAAACCTAAG	48.1	1
Scaffold_1192_102902	-	AATAAAATGTAAAGAACTTGTTGAGACGGATGGAGTAGTA	49.14	1
Scaffold_1195_123498	+	ATGGGACGGGTAATGAGACCTACTCGGAGCATTGACATAG	55.61	1
Scaffold_1195_123498	-	ATCCCCAAAATCTCATAATTGTGCCTCGCGTCATCCTCAA	55.54	1
Scaffold_1202_78934	+	ATCTAATCTCAGCAATTGCACTCTACTAACAAGCTAAAAC	50.08	1
Scaffold_1202_78934	-	GGCGAACACATTGCCAAGGTTTAATTAAGGCGATGCTTTT	55.28	1
Scaffold_1209_8073	+	TTGTCCTCGGAGGCTTTGACACTTACTTGCATGAGTCGAT	56.37	1
Scaffold_1209_8769	-	CCCCTCAATGATCAAACTTAAGATGATGCTACGGTGGAAG	53.53	1
Scaffold_1210_6760	-	GAGGCAAAATTAGTGAGTTTCCATCATCGCCGAGGCCTGT	57.21	1
Scaffold_1212_36207	+	TTTTTAGTAATTTCAACTTCTTTCTTTTTCAAATCTCGTA	45.98	1
Scaffold_1212_36207	-	ATTAGAAGGTCGAAGTGAGTATTTACATTTATTGCATGTG	49.08	1
Scaffold_1212_37366	+	TAGTTTGAGTTTATCTTCATATATTCATAGATGAAAATAG	43.32	1
Scaffold_1212_37366	-	AACACGATAATTTGACCTTAACATGAAACAATAACTTCAG	48.55	1
Scaffold_1216_5375	+	TTTGATCACATCCTTGCCCACTATGTGCGTAGCATCTTTA	54.34	1
Scaffold_1216_5375	-	CTCCAGTGACTTATGAGGAGTTCAAGAAGGCTCTATTTTC	51.82	1
Scaffold_1218_8317	+	CCTTGGAAGTTCCTCTTCTACCCTCCTAACTCATCCTTTA	52.64	1
Scaffold_1226_28211	+	CCTGTTAAAGTAAGTGAAGTGGACAAGGGAGATTCAAAAC	51.56	1
Scaffold_1226_28211	-	TGTTTTAAATCTCCCTTATCCGCTCCACTTAGTTTAACAG	50.85	1
Scaffold_1230_2122	+	GATAGGGTTACGACAGCCGTGTCAGTAGCTCACACAACAA	56.58	1
Scaffold_1232_57649	+	AGGAGTATTAAAAATCGTAACAAAAAGGAAACAATTTCAC	47.73	1
Scaffold_1232_57649	-	GGTTTTTTTAACAGCTTTGAATGTAAGAAATATGGACATC	48.15	1
Scaffold_1232_109420	+	AATTAGATTAATTTCAACTAACCCTGGTTTGAGAGATGTG	48.7	1
Scaffold_1232_109420	-	TTCGGTCCATTCTCATTCTTCAATTCAATGTTTCTCGTTC	51.86	1
Scaffold_1232_112271	+	TATGCCAAGTGTTGTGTTGGTAGCCATGGGAAATTTGTGG	55.41	1
Scaffold_1232_112271	-	CCAATTAGCAGCTAGTCTTGCCTAAGACAGACGGCACTAT	55.16	1
Scaffold_1232_175398	-	TACTTCAGGCATATTTAAGCATGTCGCATTATCGGTATAG	50.9	1
Scaffold_1232_175528	+	GTGGGCCCCTTATTTTTGAAAGTTTAGTAGAAATCTCAGC	51.78	1
Scaffold_1232_175528	-	AAACAGGAAGAAGCATCAACATCCATCTTGGCCTTCAAAT	53.73	1
Scaffold_1232_218169	-	CTCAATAAGATAGTTATCAGCTCCAATTTCTGTCACTATG	48.53	1
Scaffold_1232_340875	+	ATCCGCATGTATGTTTAAATTTCTTTTTGCATCTTTTTGG	49.77	1
Scaffold_1232_340875	-	AAATTCTGAAGTTTAACTGTAGATAGTTCCTATCCAGAAA	47.53	1
Scaffold_1232_348067	+	TCGTTGAAAGACATGGGTGTTCTCCTTACTTCTGTTGTTG	53.62	1
Scaffold_1232_348067	-	CTAAATCTACTTATGACAACTCACAAAAGGTAAATACTTC	46.65	1
Scaffold_1232_389690	+	TCCTTCAATCACTTAGATTTATACACAAGTATTATTACCA	46.25	1
Scaffold_1232_389690	-	ACGATAACTATATGTAATCATGAACAATACGTAGATTAAC	45.98	1
Scaffold_1235_7221	+	CGTTCCACTAGGGCTGGGATACCTGACGTCAAGCAGCTGG	60.03	1
Scaffold_1235_7221	-	CCCAGTTAGTCGTAATGAAATTATTAGTCAGGGCGTTACC	52.25	1
Scaffold_1240_58627	+	CATCAAAGTCGCGACGGTTGTGTTAATCTTGGGGGTCCAG	57.65	1
Scaffold_1244_4047	+	GAGAGAGAAAACTAGGATAAAAATTCTTGAATTTAAATTC	44.98	1
Scaffold_1245_57754	+	TCTACATAAGGCAGACCCGGGTAACCTCTGGCATTAAATC	54.79	1
Scaffold_1245_57754	-	CTTGCAGCAGTTATTTGTCAACTTGTGATAAATGTTCTTT	50.3	1
Scaffold_1257_4175	-	CCGCCCCTGGGTAGGGGATGACTGGGCGGGAGACGGTGGT	65.82	1
Scaffold_1258_2264	+	CACGGACCATAGGTTATTTCTCATCTTATTTTGTTATTCA	48.69	1
Scaffold_1266_21938	-	GAAACTCAAATTCAATTACTAAACTCATATATAAATAAGG	43.42	1
Scaffold_1276_20824	+	CTTGAAACCCCCGGAGCGAGGCTAGGTTTGTTCTTATTTG	56.28	1
Scaffold_1276_20824	-	AGTTCTAAATAACACTAAGTTCTACTCTGCTCTTGATTCC	49.06	1
Scaffold_1280_14109	+	ATTGCGTGTCAAGAATCTCTCAAACTTATTTACCAACATC	50.67	1
Scaffold_1280_14109	-	TAGCAAAGAGAGAGGTAGGTTCAATATCACGAAGAATCTC	51.11	1
Scaffold_1281_2594	-	AGCGGAATAAAAGTAAAGTAATTTTTGGGTGCACTGGTAG	51.76	1
Scaffold_1282_64285	+	AGACTCTCCTTCCTTCATGATTCCCTCCTCATCGGCTTCC	56.56	1
Scaffold_1282_64285	-	TCTGGTCATTGGTGGCTTTAGGGTGAATGCCGTTTAGGAG	56.65	1
Scaffold_1285_9392	+	AATAATAATAATAATAATAATAATCGGCATTTTTGTGACG	43.89	1
Scaffold_1287_12543	+	TTGATCTCATTGATGAGCAACCTGTTTTGGTCAAGCATAC	52.99	1
Scaffold_1287_12543	-	CACAGATCGACAGTAAGGTGTTACAGAAGTTTGAGAAGAG	52.16	1
Scaffold_1288_6595	+	CACCTTCTTCATCGTTTTCCTCTTCTTCGATGAACTTTTG	52.19	1
Scaffold_1290_8229	-	AGGATAAGTTCAACCCTGTCCTGACAATCAGGACATGATT	53.4	1
Scaffold_1293_242	-	CATGGCTGCACTGGCCTAGCCAATGCTCGTCATGGCGCAC	62.86	1
Scaffold_1297_6327	+	TACTGTAGGTAATTACATCAGGACGCAACCGCCCCGCTAC	57.42	1
Scaffold_1301_12277	+	CAAATTCACCAAAACCCTAACCCCACCGACACTTCTAAAC	54.23	1
Scaffold_1301_12277	-	CTGTGATTGCGCAATTGGCCGGCTGTGATGCCGCTCCGGC	64.58	1
Scaffold_1301_66241	+	CTTCACTTCATTCGTCTCGATCGACTAACTGTAGGGGTTG	54.34	1
Scaffold_1301_89720	-	ATTGCACTTAAGACAGTTGTTGTGTTAGCATTCTCTTCTG	51.77	1
Scaffold_1307_4425	-	AACTCAGTTGGTCCAAACAAGTGCGTAACAACAATAGCTC	54.28	1
Scaffold_1309_35364	+	CCAAGGTATCCTCAGAATAGGACAATCAATGATAGGAAAA	50.07	1
Scaffold_1309_35364	-	ACCCACTGGCTCATCTACCATGGGAGGAACAAATGAAAAC	55.55	1
Scaffold_1310_46842	+	AAAGAAGTTTACCATGCTTCAGGTGATTTCAATTTATTTT	48.45	1
Scaffold_1310_46842	-	ACCAGTAACTTCTAGAACATGGAATAGCATGATCAACAGG	51.62	1
Scaffold_1310_108129	+	TCAGATTTATGATTAGATTAGATTGCCTTTAATTCACCTC	47.19	1
Scaffold_1310_108129	-	ATTGTTAAACTAGGGAAGAGGATCTATGAGAGACATTAAG	48.43	1
Scaffold_1310_162123	+	TAATTCATCAAACAACTATAAAGAAAATGAAGAACTTTTG	45.33	1
Scaffold_1310_162123	-	TTAAAATAATTTTATACGTATAATTTATTGGACAAAAGCC	43.98	1
Scaffold_1310_200186	-	GCATCTTTCCATTAGAATGTTTGTGATGAGTTTGGGATTC	51.13	1
Scaffold_1318_31529	+	AGATGTCAAAAGGTGAAAAAGCTATAGATAAAATTAGACC	47.57	1
Scaffold_1318_31529	-	GCAAATAGGGGCACCATTTTGTGGCGGCTGCTTAGCTCAT	59.13	1
Scaffold_1318_32317	+	AGTTCTTCTCCACTACCTTTAGTCTCTTTTCAAAAACTGG	50.69	1
Scaffold_1318_32317	-	GCATGAGTCATGAGTTTAAGTGAAGAATATGCAGGTTGTC	51.94	1
Scaffold_1325_7463	-	AAAATTTTCGTTAATTAAAATGTTTTTTAATTAATTTTTT	41.21	1
Scaffold_1326_9968	+	CCGGCCTGCCCCGCTGTTTAGGGGTCTTAACTCTTGTTAG	59.1	1
Scaffold_1327_4138	+	GCCGTGTTTGCCTTTTCTGATCTTAAGGCTATAACATATC	51.86	1
Scaffold_1327_4250	+	GCCATGCAGGCTCCCAGAGTGCAACATGCGGTGACTTTGC	61.89	1
Scaffold_1327_4250	-	CCTCCCTTCTCTTCTTATAACATGGCTCAGCACTCTCAGG	54.81	1
Scaffold_1328_11820	-	CAGGTTTACAAATAAAACCTGTAATTAAACAAGCGCCAAG	50.69	1
Scaffold_1328_94097	+	TACGCATAAATAATGGGTTCCCGCCAAAATATTGATCTTC	51.65	1
Scaffold_1328_160963	+	AAGGAATAATGTTAGGGTATCCTCTCTAGCATTGAGTTTC	49.95	1
Scaffold_1328_160963	-	ATTACATACTCTAGCTATTTCCTCATAGATTTGCCTCCAC	49.9	1
Scaffold_1333_103230	-	TACTTCTTTCCTTGCGACTTCTCATTTTTCTTCTTCTCTC	51.02	1
Scaffold_1342_8432	+	CCCCTAATCCTTTTTAGCATTATATCCACTAAAATGTTGC	49.34	1
Scaffold_1342_8432	-	CACTGGGTTTAAGCAAGGGGAGTTGCCATTTAAATACCTG	54.12	1
Scaffold_1359_1738	+	TTCCTTCAAAGACGTCGTTAAACTTGTTGCGTGATTATAC	52.09	1
Scaffold_1359_1738	-	TGTTCGAGTCATAGAATAGGGAATGAGCATAAGGAAATAG	50.09	1
Scaffold_1360_19854	+	TTTGGATATTATTCAATACACTCTAAAAACGCCAACTATC	47.86	1
Scaffold_1361_16929	+	CGATAGTGAAGAGAAGACAAGTGAACTTGCTCCATCCAAT	53.15	1
Scaffold_1361_16929	-	ACGTGGTCTCTTATTGAACAGGTATGCGAGGATACTAATG	52.67	1
Scaffold_1361_19097	+	GAAGCAGCCTTAGCAAATGAAGCGAAAGAATCTCAGTTAC	53.46	1
Scaffold_1361_19097	-	CGTCGTTAAGGTCTATTTAGGAGACTATAACCAGTTTTGC	51.08	1
Scaffold_1365_8005	-	TCTTCGCTGACCATCCCAAATAACGAACTCCATCAATTTT	53.54	1
Scaffold_1373_4167	-	ACTATCAAAATATCAATTATATTTTTTTATCAGTATCAAA	41.65	1
Scaffold_1374_1045	-	TTGAGCAACATACAGTTGTTTGAATGTCCCCAAAAAGTGG	53.42	1
Scaffold_1379_17093	+	TTAAAGAAGTCGAAATACATACTTTTTATGGAAATAAACC	45.83	1
Scaffold_1382_34943	+	ATAGTGTATCAATTGAACTTGACTATAGAAGTTATTCTTG	45.84	1
Scaffold_1382_34943	-	TAACCTTTTGGAGTCGTTCTAACAATCTAGTTAACTTTTC	48.75	1
Scaffold_1382_83490	-	GTATTTTGATTAAGTAAACAAAAATAAATTTAAATAATTG	40.76	1
Scaffold_1388_61670	+	CTAAACTTTTACAAGAGAAGACATAAACAGAGTATCAAGG	47.65	1
Scaffold_1388_61670	-	AATGTTAGCTAATGAGAATTAAGAAGTCACATGAAGATCC	48.54	1
Scaffold_1392_1504	-	AACCGAAATACGATTTTTAACAATATATATATAAAAGACG	44.66	1
Scaffold_1393_27041	-	AGATTATTTTTAACTCCTCGTTTTTTAACTTACAAAATTC	45.36	1
Scaffold_1393_52640	+	ATTAAGTTTCCAAGTGTTATAAATAATACAATAAAATCTC	43.25	1
Scaffold_1393_83567	+	GTATATGTTAAAAGGTCATAGACAGATTACTGAGATTGAC	47.18	1
Scaffold_1393_146364	+	ATGTTTTTCGGAACAAAAGGTTGAGTATTTCAGGCAAATC	51.45	1
Scaffold_1393_146364	-	TATCGATTCATAGTTTCAACGGAAAATGTACACACTACAC	50.16	1
Scaffold_1393_177550	+	AACCTCACGTATTGCTAAAACTTGGTGCTAGATGAGTGAG	53.31	1
Scaffold_1393_177550	-	CTCCGTCCACCGGTCAACCACTACACCTGCCACAAACCAC	60.61	1
Scaffold_1393_229300	+	GAATAATGTATTCTCAGGTTTTAGTGTTTCAATATCTGTC	46.86	1
Scaffold_1393_229300	-	GCTCTCACTACATGAATGAAGGTGTTAAGCCTAAAAGTTG	51.71	1
Scaffold_1414_111635	+	TTTGCTGAAGATAAACACAATAATAATAAAAAAATACACC	45.39	1
Scaffold_1414_111635	-	TAGGGGGAAAAATGCATTGAAGGAAACTAAATCCCATTGT	52.14	1
Scaffold_1414_144339	+	AATGACGCCCCAGTTGGCTAGTTCATCTCCTCTCTGAATG	56.28	1
Scaffold_1414_190303	+	CTTCACTATCTCCACCCTCCTTAGCTTGACCACTTTCTTC	53.84	1
Scaffold_1429_10526	+	AATCTCTAAAGCTGGTAGCTGTCATCATTTTTAAGTAGTG	49.72	1
Scaffold_1429_10526	-	ATCAGCGATACAAAGTGAGAAACTCTACAAATTGAAATAG	49.06	1
Scaffold_1435_14756	-	TTGAGAAAAGCAGGTCTCAAGTAGATAAGAGTATTGGTAG	49.95	1
Scaffold_1435_52501	+	GAATTATTGTAGGGGTTCAGCACAAGGAGGCAATATTATG	51.45	1
Scaffold_1435_52501	-	AACAATTATCATGGGGACCCATTGTTATTGATTGCTTATG	50.43	1
Scaffold_1435_84446	+	GTACGATGAAGAGTAAAAGCGATAGTAGTTGTCCATAAAA	49.72	1
Scaffold_1441_20141	+	TTGTTGTGCTTACCGGAGTATCTGATAACATCACCATTTC	52.29	1
Scaffold_1441_20141	-	TGGGAGTCAGTGAGCTGGCACCCAAGAAAGCAGACCCATA	59.25	1
Scaffold_1443_2672	+	CGCGAATTATTGAAAAGAAGGCATGTAATCTGAAGTTTTG	50.86	1
Scaffold_1443_2672	-	TACCATGAAATAACATTCAGTAACTCAACATATTCAAGAG	47.47	1
Scaffold_1454_450	-	TAATAAGTTTTGGATGAAATTAGCTGTAAGTATCACTCTT	46.87	1
Scaffold_1459_3426	-	TAGATTGAAACTCGTGTTTAATTTAAACTCGTGTTATTAA	46.74	1
Scaffold_1467_18339	-	TCAAGGCAAATAGGCAACTAAAGACGATAGATGGTAAAAA	50.83	1
Scaffold_1473_60607	+	TTAGATCCTTGCTTGGCCATGGAAGAGGGTGGTTTTGTTG	55.98	1
Scaffold_1473_116423	+	GTGGAGTCCAACCACATTGCGAGTAGCAGAGCTTGATTTG	56.62	1
Scaffold_1473_116423	-	AGTACCAAGGATTTCACAAAATAAATACCTCTAAAAAGAC	47.62	1
Scaffold_1475_5502	+	AAACCAGAACTAAGAGATTTGATGCCCCACTGAAAGTAAC	52.26	1
Scaffold_1475_5502	-	GAATGAAGAATAAACCAACACTGATAAGATTAAATTGTGA	47	1
Scaffold_1478_63	+	TGAAGGAAGCAAGGAGTCTGCAATTTGGGTAGATTGATTG	53.67	1
Scaffold_1478_63	-	TGCGGCGAAGAATTGAAGCAAAATAGAAGAGGTCAAGATG	54.28	1
Scaffold_1479_28781	+	AAAACAGGACGGACGAACTAAATCAGATGGTTTTAAATTG	50.91	1
Scaffold_1479_28781	-	AGCAGGTGAGCCTGATGAACTCTGGATTGCCTCTGTGAAG	57.56	1
Scaffold_1481_17274	+	GTTAGGATTCGGAAATTTCGTGTTGCATTCCCTAATTAAC	51.23	1
Scaffold_1481_17274	-	ATCGAAGAAGGTACAAGCAAGTAGCAACTTTGAGTCATTG	52.71	1
Scaffold_1481_43693	+	AGTATGGGTGAAGTAAGGAGTAACATACAGTTAAAAATTC	48.25	1
Scaffold_1481_43693	-	CTTTTTTTGTACCAGGTTTGTTTCTCTTATTGCCATAGGC	51.34	1
Scaffold_1481_98196	+	CCATAAGATGCATTTTGTGTTTGATGGTGTTCTGGATCTG	52.31	1
Scaffold_1481_98196	-	AGCAGAGGAATATATATAGCACGGATTGAGGGGTTGATTC	52.37	1
Scaffold_1482_27037	+	CCAAGTCCCCCGCGTCAGACATACGCTGTGACTCGTCAGT	61.01	1
Scaffold_1482_27037	-	CGAGAGGAATGGCCGAAGAAAGCTCTCGATCGAGCACACC	59.39	1
Scaffold_1482_77183	+	ATCGATTTCGTGTTTGTTAGTATGCCAAGTTATATGACAG	50.35	1
Scaffold_1482_77183	-	CCGCTCTCTTTCAACCAGTTATCCTCTGGCCGGCCGCTTC	60.64	1
Scaffold_1513_33949	+	TTACGATGACATTTGGTTCATTGGCTTTAGCATGTCTAGG	52.61	1
Scaffold_1513_33949	-	CACCACTCCTATACTTGCCAACAATGCACGAAGAACAGTG	55.42	1
Scaffold_1513_72443	+	AACTCGGGAGGTTGTTTCGTGGAATGGACATATCCAAAGG	55.62	1
Scaffold_1513_72443	-	AAATGTTCTTCATAGAAGACCCCATTGGGCAAAACAAAAG	52.08	1
Scaffold_1514_40801	+	TTGCAAGTCGTGCAAGGGTAAGGAGGTGTCGGTTCTTATG	56.97	1
Scaffold_1514_40801	-	CAACAAACAGGGCAAACCTCTATGAGCGCCTCGCAATCTG	58.13	1
Scaffold_1514_41076	+	GTAACAAGTATTGACAAAATTTGCGGGTGTAAGTTTCGAT	51.27	1
Scaffold_1514_41076	-	TAGCATTATATGCATAAAACTGCCACAACATTAGTGACAG	50.42	1
Scaffold_1517_53379	-	TACACATAAGTGAGAACTTGACCTAGTAATGACAACTCAG	50.1	1
Scaffold_1519_96648	+	ATAATATTAGAGTTAAAACTCATTAATATTAAAGTTTCAG	41.61	1
Scaffold_1519_96648	-	TGTGAATTTGTTAATAAACATATTATCAAGCTAACTAATC	44.56	1
Scaffold_1528_3381	+	ACCGAAATTGATTGAAATTGACCCATGACCACTATTTTAC	50.73	1
Scaffold_1554_64492	+	GCAACAATCTGGAATCTACTTCTCATGCTTTCAAACAATC	51.32	1
Scaffold_1554_64492	-	ACTGTGATGATAAATTAATTGAGTGAGAAAGTGATGGAAC	48.95	1
Scaffold_1554_65006	+	GGCGAAAAAATCAAATTTCCTCTAATAATGCAAGGGAAGG	51.44	1
Scaffold_1554_65006	-	ATTGGGACGGAGGGAGTACACTTAATTGTGAGTTTGTCAC	54.24	1
Scaffold_1554_90685	+	TACTCATGTACAAATATATATCATAGAAGTGAAGTCCATC	46.2	1
Scaffold_1554_90685	-	CAATCCTATAGACCTGAATTTTAACCCACAAGCACCTAAG	51.05	1
Scaffold_1559_31667	+	CTGATATCTATATTTTATACAACGGTTTTTTTATTTATCT	42.93	1
Scaffold_1560_20241	+	CTACCTTGATTGTCTGCTCTCTTATACTCCTTATTCTATG	48.79	1
Scaffold_1560_63422	-	TTTGCGTTTTCTTTTGTAATGTTTCCTGTACAGGAGTGTC	52.18	1
Scaffold_1564_15516	+	CAACGTCTCAGTTCACTCTCCATTTCGGCTAAAATCAATG	53.29	1
Scaffold_1564_15649	+	GTGCTACATGTCAATGAAATTAACTATGACAGTGAAGTAG	49.29	1
Scaffold_1564_15649	-	TGGTTGAAAAGGAGTATTGGTGAGATTAAGAGACAACAAC	51.06	1
Scaffold_1566_50168	+	AACTAAAACTAAAACTAAGCGGAAGGTATAATTGTAGCAC	49	1
Scaffold_1567_38670	+	GGGAAACTAAAGGTTGTGATCCCATCAATTGCTACCTATC	52.26	1
Scaffold_1567_38670	-	GCGAGCATCGACTCAATGCTACCACATAAAGTTGACAGGA	55.93	1
Scaffold_1572_6152	+	AGTATGCTATATATGTACTAAATGAAAAAGGTTAAAATTG	44.2	1
Scaffold_1576_109796	+	CTATACAAAAACAATTTATCTAACATATTATACAATCTAC	42.01	1
Scaffold_1576_170569	+	AATGCAACAAGTATGGTCTTTTGACGAAGCTGTGAAACTT	53.17	1
Scaffold_1576_216900	+	GCTGATGAAGAGGCATACAAGTGTTGCTATCAAAAGGAAG	53.09	1
Scaffold_1576_216900	-	TGAGCAGCTGCCTTAGGAAGGTGTCTAGTGAGACGAAACC	57.27	1
Scaffold_1576_308110	-	CCTTCATTGCTATATTTTACGCGACCATGTAGACAAAGTG	52.06	1
Scaffold_1577_65877	+	GGCATCAATGGAGTCAAAATCATGGGAAGATGTATCATGG	52.8	1
Scaffold_1577_65877	-	CGAAATGACAAATCTACCACAGTAAACTGTAAATACATGC	49.92	1
Scaffold_1577_153522	+	GATGCTGAGGACAAAAGAGAACCTGACAATGTTCAGCAAG	54.34	1
Scaffold_1577_153522	-	CATTGGTTAAATTGATGAGGCCAACTTGTTTGTCAGACTC	52.4	1
Scaffold_1577_216680	+	GATTCTTGCAAGCATGAAAATTATGGATTCATCCCAGGAG	52.06	1
Scaffold_1580_6879	+	TGATTAGAAACTGCGTAGAGTTAATCCCTCACTTTTATAC	49.31	1
Scaffold_1582_87963	-	CTACAATTGGTGATTTTTAATTAGTGAACTTGTACATACG	47.51	1
Scaffold_1590_67262	-	GATCTTATCATAGGAGACGGTTCCTCCATGTAACACTATG	51.22	1
Scaffold_1605_47787	-	TAAAATAAATTACAACGTTTGTAATTATGATGGACCGTTC	47.47	1
Scaffold_1605_79951	-	AGCTTGAGTAACATCAGTCCTGACTGTTGCTGTAATACCC	53.99	1
Scaffold_1606_12336	+	CCGTGAAATTTCAACGGCCCATTGCCAAGCCGGCCCAATC	61.18	1
Scaffold_1607_5670	+	ATACTCAAACTAGACGGGTTATCATGCCTCGTGGGCAGTC	56.2	1
Scaffold_1607_5670	-	CAAAGGGGAGAAAGAGCTGCCGAATTATGGTAGAGTTCCA	55.19	1
Scaffold_1607_5899	+	TTGTGGGTGATGAGGGGTGCGATGCTTCGGGGTCGAATAG	60.03	1
Scaffold_1607_5899	-	CGTGGGATCACACTCGTACTCCAAAGCTTGTTCGATACTC	55.83	1
Scaffold_1616_50263	+	GTATGAATTAATTACTGATCAAACACCCAATATGAATAAC	45.99	1
Scaffold_1616_50263	-	ATTCGGGTTTCATTTGAATTATTGAATTCGGTTTCATTCG	50.46	1
Scaffold_1616_82248	-	CTTAGCTACATAAAACTTGCCTTCTTATGTCAAGCTAATA	48.57	1
Scaffold_1616_123039	+	TTTTTAAATATTTTGAAAAGGAGAAAACATATTTTTTGAG	43.77	1
Scaffold_1618_14267	+	GTTGATCCAAATATAACCATGTTCGTATGGTGTTGTTTTC	50.15	1
Scaffold_1618_14267	-	AGTACCATTAATATATTTGTACACGAGTACGGTGGTTTTG	49.81	1
Scaffold_1618_56912	+	GAAACATAGCAGTACCCCCAATCCTTATCTGCCAAATATC	52.19	1
Scaffold_1618_56912	-	GTATCAAATATTTTAATATGTGGGGAAATATGCTCAGTTT	46.73	1
Scaffold_1621_9628	-	CTTATTCCATTATTGATCATATTTCCTTAAAGGGTACAAT	46.04	1
Scaffold_1621_55538	+	GGTTGGGTGTCGGTCGACCCTGTTCCGGGTGCCCTAGTTG	62.43	1
Scaffold_1621_55538	-	CACTCGGGAACCTTCCATTAGAAATGATATGCAATAGGTC	52.24	1
Scaffold_1621_132777	+	CCGTTCAAAAGGTACCTCTTCTAAAATTAACTGAATTTTC	48.7	1
Scaffold_1621_132777	-	TTAATCATGCATTAACTTCTGTTATACAAGTATCTTCTTC	46.34	1
Scaffold_1621_179661	+	ACCGGTTTCTTATGTTAAGAAACCAGTTAAAAATCCAACC	50.61	1
Scaffold_1621_179661	-	TAAATGTTATGTACTCCTCAATCTCATTGCGAATAGTATC	48.24	1
Scaffold_1621_276818	+	GAATGAACAGCAGGGTCAGTACTGCGAGAAAGGAGTCTTG	55.86	1
Scaffold_1621_276818	-	CCTGGAAAGTGTCATATCATCAATGGGCCGGTGGAGAGTG	56.77	1
Scaffold_1621_309974	+	GAAAATATGTCAGAAGATAAAGATGAAGATGGAGATAAAG	46.41	1
Scaffold_1621_309974	-	TCACCTTCTTTCTCATTAGTATCATCGCCTTCACTATCAC	51.44	1
Scaffold_1621_368794	-	ACTTGATCATCATAAATTTTCAAGCCTCCATCTCTATCTC	49.44	1
Scaffold_1621_393979	+	AAACGGTGATTTAAGTCCTACAACATCTGCATGTCTTTCC	52.68	1
Scaffold_1621_393979	-	GAAACTTGAGTTCGTGGTTTCCTAGGCCCATTACCAAAAC	54.28	1
Scaffold_1622_22348	+	TGTGGGTGTTAGGGTTCGTGAGGTGAGGGATTTCGTGAGG	58.4	1
Scaffold_1622_22348	-	GCGCCAACAGTCGACAGCACCGGTGTAGTGCACGACGAGC	63.73	1
Scaffold_1626_17760	-	TGGGGATAATCGTTTTGTTATCTACCCCACTCGTTTTGAC	53.27	1
Scaffold_1627_13905	-	GCACTGGACCCAAAGCAACTGATGGAATTTATCGATGACC	55.46	1
Scaffold_1635_33995	+	GTATGAGTAGAACCCCTGTTTTTGGAACGATCGAACAGTG	53.81	1
Scaffold_1635_33995	-	CTCCCAGCAAATGCGACCGATATGAGTCAGGCTGTATTCG	57.24	1
Scaffold_1646_12371	+	TGAGCAACTACGGTCTATAGGCGATTTGTCTCAGGTGTTG	55.29	1
Scaffold_1646_12489	+	TCCTTTTTTCCGGAATTTTGACATAGAGAGTATAAACTTG	48.91	1
Scaffold_1655_1370	+	TCTGCATTTACGCCAAAATCTCACTAGTTATATTATGTAC	48.7	1
Scaffold_1655_1370	-	AATTATAATCTATTGTTGTAATCTTGGTTATTTGTATTAG	42.83	1
Scaffold_1662_5459	-	ATGAATCTATGTTTTATTGTTGGACGTGTTCCCTGGTTAG	51.17	1
Scaffold_1665_6716	+	AGCTCAAAGAATCAATCACAGGTTTGCCATCAACTTTTTC	52.47	1
Scaffold_1665_6716	-	TATCTTTTTTAATTTGGTTTTTCGAGTATTGTAGGGAACG	48.4	1
Scaffold_1669_13102	-	TACTCGATCGAGAATGCTTTTCAGCAGCGTCGCTTGATCG	57.55	1
Scaffold_1669_17536	+	TACGCTGGAATAGACGCTTGGTGATGCGATATTCTACTCA	54.8	1
Scaffold_1669_75630	+	TTTTTCCCTTTTCATTTCTACTCTTTTTCGCTTCCTTTTC	50.04	1
Scaffold_1669_75630	-	AAGGTAAACAAATGACGGGAAGCGAGGGAGTACAAATTAC	53.57	1
Scaffold_1669_139646	+	TTTGTGGTAAGGTATGAATTAATCAAATCCATCCTCAAAA	48.58	1
Scaffold_1669_139646	-	TTTGTTTCTCAAGGATTTGTCGAAGCCTATAGTTTTCTTG	50.57	1
Scaffold_1669_153245	+	TTGGAAAAGCTGATATACTGTAAATACTTGTGAATTTTGC	48.55	1
Scaffold_1669_153245	-	GATCAGCAGTAGATCCTCAAAGTCTTTATGCAAGAGTAAG	50.89	1
Scaffold_1669_188930	+	GAAAAATCAAAATGTGGGACGTTTTATTTATTTAATTTGA	46.14	1
Scaffold_1669_278928	-	TTTAGGATTTAAGTATCATGTCAGGGTTCATATGATCAGG	48.92	1
Scaffold_1669_337771	-	TGAAGATATGAGTAATATGTTGTTTTTATTAGAGGTAGCC	46.88	1
Scaffold_1677_145	+	ACGGAAATACTAGATGGTAGAAGTTATCGTGTTTCCTAGC	51.31	1
Scaffold_1677_145	-	TGCTTAAAATTGGATATCAAACTGCCACTTCAAGTAAATC	49.7	1
Scaffold_1683_18867	+	TCGCTCGACCCAGGTGAAGGTCGCTCGACCTTGGTCCTGG	62.9	1
Scaffold_1691_42633	+	GCACACAAGAAATGATCCTTCGTTATTCAAATGAGCCTTC	52.55	1
Scaffold_1691_42633	-	TCTTGTTGGAGGTATGAACCTTCCTTTGTTTGTTTATTAC	50.13	1
Scaffold_1691_88010	+	CGCCTTTAATACGCTCAGGAATGTGATTTTGTCGGGTTTC	54.81	1
Scaffold_1691_88010	-	TGGAGCAGCTTGATTTCAGCATATGCATTACATGGTGAGG	55.01	1
Scaffold_1698_15275	+	TTAAGTTTCTACATATAATACCCCTGTGTTTACCCATTTC	48.08	1
Scaffold_1707_19283	+	GGTTTTCTTTAAATGAAGACACATTCCAACATTTCCCTTC	50.25	1
Scaffold_1707_19283	-	ATTTTGGAATGTATGGCCCTTTAGTCATCTTCTAAACCAG	50.95	1
Scaffold_1707_19851	+	TAAATATAGATAATCTTTCAATGTTTGTTAATTTATGAGG	42.97	1
Scaffold_1707_19851	-	CAGCATATAATTATATGTTGCTCTTTATGTTGTCCCCCTG	50.16	1
Scaffold_1715_587	+	TTGGTGTGTAGTCATCCTCTCGTCTCTTTAGGCTTTGTGA	54.5	1
Scaffold_1716_42977	-	ACCAGAATTGGAAACCAGAGTGATGCGAACTGCGAAGATG	56.3	1
Scaffold_1721_13250	+	CATGGTAATGATGATCAAGTAGGGATTAATATGTGGAAAC	48.77	1
Scaffold_1721_13250	-	TACGGAATTAGCTTTATTTTGGTTAAGCCATTCTATGCAG	50.4	1
Scaffold_1721_51925	+	CGAGTCAATCTGGGTCATTTGGGTCATAATTAAGTCATTT	51.19	1
Scaffold_1721_51925	-	AGTGACACGATAGACCCGAAGTGAAGTGACCCAAAATGAC	55.49	1
Scaffold_1727_19213	+	GCCGAGGCTTTCTTTTACGACCGCGAATTATTAGACATGG	55.64	1
Scaffold_1727_19213	-	TCATTTCCCATTGCGCAGGGACGGTAAATGTGTTTGTAAC	55.68	1
Scaffold_1731_5865	+	GTCCGGTGACGAATCCATATTTTGTGCTACCCCGAGTTCC	57.12	1
Scaffold_1753_6159	-	TAAGCTTTTTGATCACATAAGCGATATATTCACCCAGATG	50.02	1
Scaffold_1762_16781	-	TGTAGATAGATGAGAACAAGAACAACCCCTCAAGCCAAAC	53.03	1
Scaffold_1762_43761	-	GCTTTAAGAAATGTGCAAATATTTATTTTAAATTTTCTTA	43.79	1
Scaffold_1781_37957	-	GGTCATTTCGGGTTTGGGTCGCCGACTCAAAATTTTTGGG	57.44	1
Scaffold_1781_71668	+	TCTTTTAACGAGGGTTAAATGAGATTATTACTATTATGAG	45.72	1
Scaffold_1781_71668	-	AGGCATTGGGGTGACATTGTAGTTGTTTAGTTACTCTCTC	52.89	1
Scaffold_1781_87143	+	ATTTAAGAACTTTATATATTCAAGACCAACAATAGAGAAC	45.04	1
Scaffold_1781_87143	-	TGTGGGTAAGTTGATGTCACCTCTTTTGCTCTGATTTGTC	53.63	1
Scaffold_1784_300	-	TTATCGTTCGTAGTCCTTTGTGAACCCGTTGTGCCTTGTC	56.11	1
Scaffold_1786_20412	+	GTTCCACTACCAAGTTGATGTGCAAGTGCTTGTAGATTTG	53.46	1
Scaffold_1786_20412	-	TATTTTTATCACTTGCCTAAAAATATGGTCACTAATGTTG	47.01	1
Scaffold_1786_81316	+	AAGCCTCTTTGCACTCTGAAACCAACTCCCTATAGTAAAC	53.03	1
Scaffold_1786_93383	+	TACACTTATCAACTTCACATGAGTATGTTATGGAGGTAAG	48.94	1
Scaffold_1786_93383	-	TACATTTCATAATGTAACAGTAACATTTGGTATGTAATAG	45.11	1
Scaffold_1786_106307	-	ATTTTGAAAATATAAAACCAAAGAAATACTCCCTCCATGC	48.42	1
Scaffold_1786_130978	+	TACCTGAATAGCAGGTATTAGGTCGCCCTAGTCTAGTTTG	52.87	1
Scaffold_1786_157223	+	GGAAAATGTACCATCAATCAATCTACTGCTTTTGAGATCG	50.79	1
Scaffold_1786_157223	-	AAAGTCGGGCTTTTTGCAGCCTCGACCTACATGTATGAGC	57.36	1
Scaffold_1788_17249	-	CGTATTACTCTACAGCACAAAACACAAAACACATATACTC	49.64	1
Scaffold_1796_5583	-	TCGAATTTTGAGTGAAAATTGTTAATTGAATATGAGGAAG	47.52	1
Scaffold_1806_4182	-	CTAGAAGATTGTAGAGAGAGGAGTGAATAATAGGTTTTTG	47.95	1
Scaffold_1814_6381	+	AAGAAAAGGAACATGGGGGAATTGATCGATTTGAGATAGG	52.04	1
Scaffold_1814_6381	-	TGTGGTTAGAGATGTATAGATTTGTAGCGCAAGGATACAG	51.48	1
Scaffold_1828_33040	+	AAGTTCACAAAATATATAAAATGAACTGTAGAAGCATTGG	47.18	1
Scaffold_1828_33040	-	ACATGTTATCTTTCCTCTTGTTTCGTTCAATACTTATAGC	48.9	1
Scaffold_1828_67887	+	GTAGTTTTCGACGATCTTTCGAAGTCGAAAAGATTTTTTG	50.76	1
Scaffold_1828_67887	-	CCTCCATTCTGTGTTGTTTAAAAAGGGGGTCTGAACATCC	53.91	1
Scaffold_1831_13689	+	TGATGGTTAAGAATCCGTGTTGAGAAAGAGGAAAGATTAC	50.87	1
Scaffold_1836_7062	-	TCCCTTTTTATACTAACTGCAAAAACCCATGAAAATTACC	49.41	1
Scaffold_1841_22431	+	GCAAACTCACGAAAGTCATTATAAGAAATACACGAAAGTC	50.13	1
Scaffold_1841_22431	-	GGCACGAAATATCACCGATCAAGATATCTCAGTAATTTGG	51.49	1
Scaffold_1845_31738	+	TTTCAGCCTTCTTTGACCACCCCGTAGTGCCATCTTTAAC	55.87	1
Scaffold_1845_44847	-	AGGACATTCTGATACTAGACGGTGAGGGTAGAACAAGAAC	53.1	1
Scaffold_1853_514	+	AGTAAATGATTGGGACGGTGGGAGTATATTGGTTTTATAG	50.28	1
Scaffold_1853_514	-	GAAACTTTGCTATCACGCGTGGGATGATTTTAGGCGTAGC	55.91	1
Scaffold_1854_1481	+	GTTGTTGGTGGAAACAGTATCTACGTAGTCTTCAGAATCC	52.16	1
Scaffold_1854_1481	-	TGCCACAACCACAAAATTCCACGTTCGCGCCACTTCTGTC	59.59	1
Scaffold_1870_7324	+	CATGAACATTAATTTTTCAATTATCCCAACTCCTCGAGTC	49.69	1
Scaffold_1870_7324	-	TATGGGTATATGAGGAGGGTGGGGATTTCATATGTTGTCG	53.16	1
Scaffold_1878_42952	+	ATTTTTGATAGGGTTGCGACAACCGTGTCAGTTTCTATAG	52.6	1
Scaffold_1878_42952	-	ATCCATAATTACTGGTCACAGATCTTCATCTTGCCTGCTG	53.03	1
Scaffold_1878_105033	+	AGTTTTGACAATTGTTAATATTGGGGTATTGGTTATTCTT	47.66	1
Scaffold_1879_38420	+	ATCAATTTATAATACAAATTGTTTGTAATTAGCAACCTTG	45.4	1
Scaffold_1879_38420	-	CAACCAAGTTTACGTACAAACTGAAACGAACCTTTTATAC	50.27	1
Scaffold_1884_5203	+	GCCGCCTCTCGCCATTTCATCTCTCAAAACGCGGAACATC	59.39	1
Scaffold_1884_7910	+	TAGACTCCTATGTACTCTGTAACTTTTTATGGTTTAGAAG	47.36	1
Scaffold_1884_7910	-	ATGTCAAAAAGATATCAGCCTTGATTACTTGCTCTTAAAC	49.28	1
Scaffold_1884_37766	+	TAATTTTAATACCCTTCTCCGGATTACAAAACCTACTAAC	48.13	1
Scaffold_1886_2101	+	AACCGTAATTCCTGTTGGACATGACCTGTACCCACTACTC	54.84	1
Scaffold_1886_2101	-	AAACGTGTTAATTAAACGGCTGAAGTTACCGACACGTGGC	55.88	1
Scaffold_1903_19535	-	TGTGGATTTTGTTTTGTTGACACCGGATGTGAAAGTTTTG	53	1
Scaffold_1913_41336	+	CCCCCTTATAATCTTAACAAATAAAGACTTGAAATAAAAC	45.94	1
Scaffold_1913_41336	-	TGTATGTCTTTGTGACATTGGGTAAGTTTTAAAAGGAGAG	50.01	1
Scaffold_1917_27137	+	TTGCACTCAAAATTCTGTATGCACAATATTGTTCGTTTCC	51.58	1
Scaffold_1917_27137	-	CCATCTGAGATCATGGAATACAGAAAAATACAAGTTTCAC	49.35	1
Scaffold_1937_46214	+	CCACAAAGAGTTTTTGGCTAGGAATGAGCCGAATGTAAAC	53.48	1
Scaffold_1937_46214	-	ATGCATATCATCAAGAGGGGAAGAATCATCGTTCCTAGTC	52.49	1
Scaffold_1952_50106	+	TAGGGTTGATAGTAGTATAACCTTTCTCCTTTTCTAGCAC	49.46	1
Scaffold_1962_2633	-	CCATTGTGTCTTAGAATTTGAAAACAACATTAGGATATGT	48.16	1
Scaffold_1973_440	+	GTACCCTTTTAATATATGTTATAGATATATATTTTATTAA	39.17	1
Scaffold_1973_440	-	CACGGACACGGTACGAACACGTGCATCACATGAAATTTAG	56.01	1
Scaffold_1974_3177	-	GATACAACAGAATACCAACAGAATTCATCGCACTTTTCAC	51.23	1
Scaffold_1976_8822	+	CAGGCCACCGCTCCACAGGCCACTATTGCTCCTATCACTG	60.2	1
Scaffold_1976_8822	-	AGCCTCAGTAGTGGCCTGAGTAACAACGGCAGAATGTGTC	57.72	1
Scaffold_1978_9918	+	GGTCCGTTGCGAGTTTGCGACATCTCTCTTTGCACGTATG	58.19	1
Scaffold_1978_9918	-	TTAAATAATTAGCTGGTTTTTCATAACACGGTTTTAGATT	46.92	1
Scaffold_1984_575	+	ATGCCTGTAGCATTCCATCGAGAAGGTCGTATAAATACCC	53.89	1
Scaffold_1984_575	-	TATGAATAAATATTGATTGCAAATATCTTGTTTGGGAGAC	46.91	1
Scaffold_1991_327	+	AGACCCTACCATCAAATTCCAACTCCCATTACAGTTTCAG	52.84	1
Scaffold_1991_327	-	ATAAAATGAAATGGCTGACTATTTGATTTAGAAACCTAGC	48.08	1
Scaffold_1993_11755	+	AATAGGAAAATCTTAGATATACATACATAATAATTTGTAG	41.93	1
Scaffold_2001_9416	-	GCAAGAATGTTCTTGTCATTGAAGGTTAAAAATGGTAACT	49.92	1
Scaffold_2004_6634	+	AAATGAGATCTGGAATTTACAGATCTGAAAGGGAAAAAAC	49.13	1
Scaffold_2008_149385	+	CGTGGAATGCGTATATATCGGGTTATGCTAATTGTGCAAG	53.23	1
Scaffold_2008_149385	-	ATACGTTATCCTATTCAAATTCAAAGTTCCCTCCCATAAC	49.53	1
Scaffold_2013_17560	+	CCTTGTAACGAGAGCTACAAGAGGGGAACATGGGGTTGAA	56.16	1
Scaffold_2013_17560	-	TTTATCATTTTGATTCAGATTGACTGAGATTATATTGTTG	45.73	1
Scaffold_2014_65583	+	AATCGCAATCCACTAACACTTGACTGACTGTTATAGAAAC	51.25	1
Scaffold_2014_65583	-	GTCCACTTTTATCCCTTTGGGCATGTGTGGTTGTATGTAG	53.86	1
Scaffold_2014_67201	+	GACCCAACCTTGTCACCTCTCTGCCACTCATCACAACGAG	58	1
Scaffold_2014_67201	-	TCACGCCCTTGTTGTCTTCTTGTGATTCTCATCACAAGGA	55.38	1
Scaffold_2019_18055	+	GAGGAATGAGACACACCTTTTGTTTATTTAAAACTAGGAC	49.38	1
Scaffold_2019_18055	-	TAAGACGGATATAATCGTCTTTAAGGGAGACCTACTGTTC	50.67	1
Scaffold_2021_117616	+	AAAGGAGGGGCTAAGGAGAAATCGTCAGATGTTGTTGGTT	55.05	1
Scaffold_2026_5104	+	TGATAATGAGGTGATATCATATCCTGAGTCGATTGTAAAC	48.96	1
Scaffold_2026_5104	-	GTGCAAGTAAATGAAGTCGACATAAAAGTGGACCCATCAG	53.08	1
Scaffold_2026_5246	+	GTCGGAATACGTTTACTGTACGGCCTAAAAGTTTTGCATC	53.5	1
Scaffold_2026_5246	-	TCTCCGGGCTAACTACTAAAACAAATTTCGTCAGTTTTGG	52.66	1
Scaffold_2035_41670	+	CTCCCTTCTCTCTACCTGTTGCAATGTCGGTAAGTTATTC	53.06	1
Scaffold_2035_41670	-	AATAAAGTTGAATCGAAGAACAAAAGGGTTTAGAAATTAG	47.27	1
Scaffold_2035_41939	+	CATCGGTCTCGCTGGTCTTGCCACTGATTCTCAAACCTTG	57.51	1
Scaffold_2035_41939	-	TTTGGAATGGAATGAATAAGAAAAGTAAGAGCATAAAGAG	47.86	1
Scaffold_2035_76033	+	CACCAATTGGATAAAAGGCTAGGCCTAAAAGTCCAACTTC	52.8	1
Scaffold_2035_122157	+	GGGGATCTAAACAAGTAAACAACTGCTTATATTTCGGTTC	50.55	1
Scaffold_2035_122157	-	TAAATATTTATGAGGATTTGAGTGGGATACATGCATATTG	47.38	1
Scaffold_2035_157602	+	TACCATCATGAACCAATTACCCTTAATTAATTTAACCTTC	47.48	1
Scaffold_2035_157602	-	TATAATTCTACTATTATTTTACTTGTCCCCATTTTATCTC	44.24	1
Scaffold_2047_3120	-	GTTTGCTGATATTATGCGCGACCTAAAGACTACAATCTAA	51.29	1
Scaffold_2047_51185	+	CAATGTATTCATTGTAACACCCGAGTTAAGATAATTGAAG	48.4	1
Scaffold_2057_6224	-	AGAAGAGTTTTCCAAAGTTTAAGTCTCCATCCATGCACTA	51.58	1
Scaffold_2061_9197	+	CAGAGCACACAACAAGCAGCACACGTGCACATAAACATAC	56.5	1
Scaffold_2065_21374	+	ATTAGTCTTAACAAAAAATTAGTTTTGATATTAAGACTTT	43.2	1
Scaffold_2072_125260	-	ACACAAGGAGACGAGAGTTGCTAGGCAATTTGTCATGGAG	55.65	1
Scaffold_2081_13206	+	AAAAGAATCATCAGTTTTCATCGAGCTAAGTAATCACAAC	49.5	1
Scaffold_2081_13206	-	TAAATTAATAAGTCATTTCGAGTTTGGATTGATCGGGTTG	49.35	1
Scaffold_2088_18761	+	GTACTCTCGGTTTGGCTATTGTTTTTTTGTCAATGTATTC	50.29	1
Scaffold_2088_67447	+	CTAAATTAGGAGGAAACGGGAAAAGAAACTCACCATTTTG	50.87	1
Scaffold_2088_67447	-	CTTCAACTGAGCTCCCCTTATCTGACTCGCTCTCTATGTC	54.76	1
Scaffold_2088_152874	+	TCTTAGAAGAACCTACATAACCACTAATAAATGCTACTGC	49.13	1
Scaffold_2088_152874	-	GGTTAGTGTTGCAAAATAAAATGTTGATGGAAATAAATTG	47.72	1
Scaffold_2088_202055	+	CGTATATATAAGTGAGGGAGACAGAGGAAACAAGAGAATG	50.15	1
Scaffold_2088_202055	-	ATGAGAATATAATATACGATGACGTAGTACACCAGAAACG	49.13	1
Scaffold_2088_235333	+	TCAAACACATTCGAAAACTCGAAATCGAACCTTTCATCCT	52.82	1
Scaffold_2088_235333	-	GTGACGGATTCTATAGGGATTGATTTGGTGCCGTATCCAC	54.52	1
Scaffold_2090_24926	-	GGGCACTAAAACTACAAAGAAGCCATGAGAAGATCCCAAG	53.72	1
Scaffold_2090_25901	+	TTCTTTTTGAAGTCTCTCATATTCGCTTTGATAAGATACC	48.75	1
Scaffold_2093_54800	+	AGCACAGGTCATGCCAATGTAGAAACAGAGGTTAGCTTAG	54.31	1
Scaffold_2093_54800	-	ACACTTCAGGTGTAAACAAAGTAGAAGGTTGTACATTAAC	50.02	1
Scaffold_2093_98426	+	TGCCCGTGGTGGTTGTGTGTGATGTTTGATAAGGGTGTGG	58.51	1
Scaffold_2093_98426	-	CACGACCTAGATGATGTACTCACGACACCAACACAACAAC	55.01	1
Scaffold_2099_2152	+	CTTTGCTCGTATGTGAGACCTAGAGTCAAAGTCAGATCAC	53.12	1
Scaffold_2099_2152	-	TATCGTATGTTAATGTGTTAGTTTTCTGTGAGACAATATG	47.61	1
Scaffold_2100_27226	+	ACTTTGCCCCTTTCTCTACAATACAAAATTGCTATATTCC	50.11	1
Scaffold_2101_18390	-	TAGGAGTTTTGAAGTAGAGATAAAGATGAAGGAGATTAGG	48.25	1
Scaffold_2118_13398	-	CCGTCAGGAGAAAGATGCAAACACACTCTTGGTCTTTTAC	54.18	1
Scaffold_2119_28431	-	AATAAGTCAGTCAAATGAGACTGTTAGTCCCCTGATTAAG	50.2	1
Scaffold_2121_19886	-	ACAGGGAGGTTTCTCCCTGACTTGATTTTGCTGAGTGTTG	55.64	1
Scaffold_2123_59993	+	AACACACGTGCCCATCAATAAAGCAATTTTGTTAATGCAA	52.94	1
Scaffold_2123_59993	-	TAGCTACAAATTGAGGTGATAAGCTTGATTATTATATGAG	46.97	1
Scaffold_2148_128	+	AATTGAAAATGCTCAAACAGCCTCTAAAGAAGTTAAACAG	49.94	1
Scaffold_2151_33343	+	ATCAGTCCTTTGAAGTAATGAATAGTATGCAAGGCAGTTG	51.21	1
Scaffold_2151_33343	-	AACATAGTAACAGAACTCTCCGCCACCAGCTTTTCCTAAG	54.14	1
Scaffold_2151_107497	-	TCTCTTAGATCAATGCATTGATAAGTGTCGTATTCAGAGC	50.8	1
Scaffold_2161_39850	+	TACATATATTATTGTTGTAGATCATGCATGTTTGTGATAG	46.3	1
Scaffold_2161_39850	-	AACTAGAAATCCTGTTCTATAAAGTCTCCTCCTACATATC	47.99	1
Scaffold_2161_53645	+	CAAATAATTTCATCAACAAGGGCCTGTACAAAACCCCAAC	52.62	1
Scaffold_2161_53645	-	CATTTCTCTCGAACAAAGTTTACTGTCCTCGAACTATATC	50.08	1
Scaffold_2161_79807	+	TCTTTTCTGTAGTAGCCTCATCACAGTGAACGAATTTACC	51.96	1
Scaffold_2166_7335	+	ACACATAAGGTCGTCTGACCTAAGTACCTCTATCTTTTAC	50.74	1
Scaffold_2177_43056	+	CCAACTCAAAAACTGACAAATAAATGCCATAAATCTATAC	47.74	1
Scaffold_2177_43056	-	CCTGCAGTACTGCATACTCCGTTTCTTTGTTATGGAAATG	53.11	1
Scaffold_2177_44596	+	CATGTCTTCAAGGAGAATTTGTGATACAAAAATATGATAC	47.32	1
Scaffold_2177_44596	-	ATAATTACAAGTAATAGTTATTTTACATATTTAAATGTTA	40.12	1
Scaffold_2177_128436	+	AAAAGGTCAGCTCCTCTGTGCTTGACTACAGACCTATCTC	54.57	1
Scaffold_2177_128436	-	AGAACAGGACTTAGTCTCCTTGTGAGGATTTTACTTATAC	49.74	1
Scaffold_2191_5446	+	TCTTGCTCCTCGGTTCGTCTCTCTCATCCCTTCTACTTCT	55.91	1
Scaffold_2191_5446	-	CCTCTGACATTGATAGAGAGGACAAGAGAGGAGGAGCAAG	54.36	1
Scaffold_2192_4647	+	ACAGGCACCAAAAGAATAACACAGATGGCTACAACTTACC	53.65	1
Scaffold_2192_4647	-	AGGTTTCGCATTCGTTTTTTGCGTTTTTGCTTGCAAACGG	56.85	1
Scaffold_2196_4063	+	CTTTGGTAGGAGGAGAGCATCAATTCAACCTTGCCTAATC	53.47	1
Scaffold_2196_4063	-	TTTATTGACTAAGCCCTTTAGTCTTGGTCTCCTCTTTAAT	49.75	1
Scaffold_2197_46276	+	TAATTTGTGATAAGATTATGGTAACGTAAAGTCTCATTTG	46.66	1
Scaffold_2197_46276	-	GCCGGTTAACATTTAAACCCATCTCATAAAAACCCATCTC	52.01	1
Scaffold_2200_15609	+	ACCCGTGACCTTCTGGTTTCTGGTCACCTGGCTTTGCTAC	58.95	1
Scaffold_2200_15609	-	AAAGTATGATTGGATCTCAATCCTCAACCATAACCTTAGG	50.21	1
Scaffold_2200_15825	+	AAACTCAATCACTCACTCGATAACTATCACTTAAAATAGG	48.27	1
Scaffold_2200_15825	-	GGGGATTATTTTAGGCATGAAAATTAATTGAAATATAGGG	47.05	1
Scaffold_2210_467	-	TGTAAAGGTTCGAAAAAACTCTCCACTCAGGTAAAGCTAC	52.15	1
Scaffold_2211_11522	+	TAGCCAGCCACGTCCTCGCCCAGCTTTAGCAACCTCATAG	59.89	1
Scaffold_2211_11522	-	GACACGCCACTTCATGTTGCAGTTAGAGCCGGAAGTTATG	56.67	1
Scaffold_2216_5536	+	AAGTAATTTATTGAGTCAAACAATTGAGAAAAATCTACCC	47.07	1
Scaffold_2234_3667	+	TGAATCGAAATATGATTTCTAACAAAATCTAGAGTATAAC	45.07	1
Scaffold_2238_2390	+	TTCTTGGTGTCCACATTCTTTCAGATACCATGTTAAATTC	50.22	1
Scaffold_2241_658	+	TTCCCTTGTACTAAAACGGTGGAAGGGAGACCTATTGAAC	53.74	1
Scaffold_2241_658	-	AATGATATTTCTGGAGAACATTAATGGTGTTTTGGAGGAG	49.91	1
Scaffold_2254_21391	-	TCTTGAATTAAAAGGCGTCAGTGTGTCACTACTATCAAAG	51.22	1
Scaffold_2262_13838	+	AAATTTAGCCAAAAATATGGGGTGTTACACGAACGATAAG	50.82	1
Scaffold_2278_65434	+	AGCTGCAATGAACATTTTTGCAGGTTTGGCTTGGTGTATG	55.32	1
Scaffold_2280_51586	+	ACACTTAGAGATTCTTTTACTGTGCGTGACCTTGCGTATG	53.68	1
Scaffold_2280_51586	-	AGGGTAAGATTAGAAATAGGTCGTTGGCTTGCGGTATTAG	52.78	1
Scaffold_2287_16041	-	GATGTATGAGTCACATGTGATATATAAATCATCTCAACCA	48.04	1
Scaffold_2287_63196	+	AAGGCTGCTTTTCTGTCTGAAAGTTCCCCATATTTTGGTC	53.9	1
Scaffold_2287_63196	-	AGGTTGTAGTAAGCTGGCTAGGCTGCACAATTTGTTTCTC	54.88	1
Scaffold_2287_66750	+	TTATTTCTTCAACTTGCTCCTTTAGATCTTTTTGCTTCTC	49.36	1
Scaffold_2287_66750	-	TGATATCTCGTATCGGCGGCCTTCACTACTGATACATCTC	54.46	1
Scaffold_2294_1372	+	TCGGCGACCCCACCACAACTCCGACAACACCACGGACTAC	62.24	1
Scaffold_2294_1372	-	CGATGCGTGTTGATGGAGACGTTACGGTGGTAGATGTTGC	57.78	1
Scaffold_2294_1680	+	TTATTCTATTCTCTCCGATTGGATTAAGCACGCCTATTAT	49.96	1
Scaffold_2294_1680	-	CTCCATAGGAGAGCAACAAAATGACAGGCCATCTAAAATC	52.62	1
Scaffold_2299_31628	+	TAAACATGTAACCAAAAACTTCTGATTCATCTATTAACAC	46.99	1
Scaffold_2299_31628	-	ATTTTCTATATGTGAGGTGGGATTGCCAGCATCCGAATTT	53.26	1
Scaffold_2304_20780	+	GTATGTACATAGAAAGGATCATTTTGATCTTTTAATATGC	45.9	1
Scaffold_2304_20780	-	ATATAAGTACAAATTTATTTTTACCATAATTAGTAAAAAT	40.5	1
Scaffold_2305_239	+	CATTTGTAACAAATCTAGGGTTTTGGTGAGCAAGTTATAG	49.59	1
Scaffold_2315_37135	-	TACCCAACGTAGAAGGGGTCATATGGAGAGTAAGGTTGTG	54.25	1
Scaffold_2315_117110	-	AGGCCTCGTGTTATTTATCGTTTTGTGTTTTAATTTTTAC	49.2	1
Scaffold_2319_2565	+	GACAGAAGATGATAAGAGCTTAGGTGGTGGTGCAACTATC	53.09	1
Scaffold_2319_2565	-	TAATGCCTCGAGAGTGTTAAAAGCAGGGAACTTGGGGAAG	55.44	1
Scaffold_2322_3890	-	CGTCAAGGAGGAGGCTACAATCAAGGGTATGTTCATGTTG	54.69	1
Scaffold_2337_710	-	CCTGTGAGTAGAGTGTCAGTGGTTGTTGGGATTTGTGGAC	55.72	1
Scaffold_2349_17546	+	TTGCGAGCTCCAAATCCTACAAAAGGAGAACCTTTAAAGG	53.65	1
Scaffold_2349_17546	-	AAACTCTCTTATTCTTTCTTATTAATCCTTCCCCTTTCTC	47.88	1
Scaffold_2366_13746	+	ATGAAAGTGCTTGATTGCTGTAGTATGGCTATAAAAATTG	49.65	1
Scaffold_2366_13746	-	CGTACAAAGGCATATGCTTCTTAGCTCGGTCACAAATCAC	54.4	1
Scaffold_2370_6125	+	TCATTAGCCGTTTTCACCTTTCCTTATGCTTTTCACTTTA	51.37	1
Scaffold_2371_10087	+	CACCTATAGTTGAAGCCCTTTGATACCAAATTGCCAATGC	53.36	1
Scaffold_2371_10087	-	TATTCTTTATTACTACTGCAATATCTTGTACGAAAACAGC	47.79	1
Scaffold_2375_14495	+	TAATGAATTTATTTTCAGCTCATTTTAAACTGGAAAAGTT	46.23	1
Scaffold_2375_60517	+	TACTTTGATCATGGTAGTTAACAGTAGATCAAAGAATACG	48.14	1
Scaffold_2375_60517	-	ACTGTTTCTAAGTGAAAATATCATTATCATGCCAACAAAG	48.37	1
Scaffold_2380_69115	+	GTTTCGTTTAAGAATGGTCCTTCAATAAGCGCTCCAACTG	53.56	1
Scaffold_2380_69115	-	AATCGGTTGTGATGATGGATATAAATGGCTAACTTCTACC	50.69	1
Scaffold_2385_25787	-	CAAACGAGCCATAACACTATATAAGCTTGTCAAGTAAAAG	49.62	1
Scaffold_2386_11232	+	TCCCCATTTTGAAATGCACATAGATTTTGTTAGGACTTTC	50.66	1
Scaffold_2386_11232	-	TCTGGGGTAGGGTCGGAACTTTAGTGGTGAAGAAGAGTTG	55.66	1
Scaffold_2386_48204	+	ATTTCCAATAGAAACAACACAAAAGCTCCAATTGAAACAC	50.5	1
Scaffold_2386_48204	-	GGTGTTAATTTGTTGTCAATGTTGAAAGGAGCATTTATTG	49.77	1
Scaffold_2392_23408	+	ATTTTTTCTTTTTCATTAATCATTAGGCAACCATATAAAG	45.34	1
Scaffold_2397_14038	+	ACAAATTACTCCACAAATACCACTTGGACTCTTCAATAAT	49.49	1
Scaffold_2397_14038	-	ACTGTTGGTTTAAACACCAAAACCAATTTCTAAAATGTTG	49.51	1
Scaffold_2397_47718	+	AAAGCGTCGGCTTTTTGTCCCGGAGCAGGGATGTGAACCT	60.47	1
Scaffold_2397_47718	-	ATAACTGTGACTCCATCCTCACCGTCGCCGACATCCCAAT	58.22	1
Scaffold_2399_47336	-	AATTAGGTGGAAATAGTACTTTGCCAAAAATATTTAGATG	46.81	1
Scaffold_2399_80716	+	GATTGTCTTTCTTCAATCATAAGAGAGGTATGCTATTTAC	47.64	1
Scaffold_2399_80716	-	CTTCCATACTCCGGAGCCATCGACAACTGACTGTGATTTC	55.79	1
Scaffold_2399_109054	+	TCCGTGGGAGAAGTGCCGCCGCCTCGACCTCGATCTCCTG	64.01	1
Scaffold_2399_109054	-	TGATTGCTTGAAATGATAGCTTATTTTGAATGTGATTTAG	47.57	1
Scaffold_2399_188094	+	ATATGCAAAACTTGGATGTCTCCCTCGATCACTTGCAAAA	53.67	1
Scaffold_2406_14396	+	TACGGATGTGGTGGTGCGTAACTGCACTGTGGGAACCAAT	58.99	1
Scaffold_2408_19910	+	ACTTCGTCCCCGATGTTTGGTCTCACATACGGTTAAGACA	56.05	1
Scaffold_2411_478	-	GTATTGGGCTATTGGATTGGAAGGCTCAACCATGACTAGG	54.38	1
Scaffold_2415_5531	+	AACTCCACATGTTATAATATCTGAAATGTGTCTTGCTTGG	50.16	1
Scaffold_2417_216	+	ATTACATTCCGTGATTCTTAAAAAAAGTGGTAAAATGAGG	48.48	1
Scaffold_2424_45436	+	TCCACGAATGATTCGATTGATTGTGACCATCCTAGGAAAA	52.97	1
Scaffold_2424_45436	-	TGCATAGCAAAGGAGGTTGATAGGGCTTTGATTATCATTC	52.29	1
Scaffold_2425_10847	+	TTGGATTCAAATTTAAATGTATGGGAAGAGAACTGGATGG	50.04	1
Scaffold_2425_10847	-	CCGTAGGTCCTTTAAAAACCAAAAATCAGAATTTAAGAAG	48.81	1
Scaffold_2425_11651	+	ATCGATCTCAACCAAATCCCTTCACCTCAAGAAACCCTAC	53.95	1
Scaffold_2425_11651	-	GCGAGGTTGCCATGGAAGGAACGAACAAGGGTGGTTGGAG	59.92	1
Scaffold_2425_74112	-	GGTAAAATGACTTTATATGTTGCAGGTTGGGCTCTGATAG	51.44	1
Scaffold_2426_6437	-	TTATATTTAAAATCTCTTATAAAATAGGATTATTTCATGG	41.41	1
Scaffold_2433_38437	+	CCCCTCAACCAATTCCCCGATCAAAGTAACCACAAAAATC	54.27	1
Scaffold_2433_38437	-	CTCTTTCGTTATAATAAATCGAATTTGTCTGAGTTGTTTG	47.9	1
Scaffold_2437_916	+	GTGACGACCTAGGCCTCATCACCACTGCCACTGACACGAC	60.13	1
Scaffold_2443_436	-	ATCGAATACCCGCTCATGGTTGGAACACCGTTTCTGGTAT	56.42	1
Scaffold_2446_13304	-	ATCATGCAGAAATTTGTACATACATAAATGGAAAGTCACG	49.69	1
Scaffold_2449_3939	+	TGTCATATTATGAATAGGAGGTGGGATGACAGGAGAAACG	52.27	1
Scaffold_2449_3939	-	TCTTAGTCCAAATACCAGTACATCCACTTCTTATCCCATC	50.82	1
Scaffold_2459_34498	-	TTCCCATTGACATTGATAGAATATGATGGAGAGGTAACAC	50.29	1
Scaffold_2461_41200	-	ACAAACAAAATTTCAAAACTTTCTCAAAAATTTATTTCTC	45.57	1
Scaffold_2464_29093	+	CAGAAGGTACAAGATAGTCTTGGGAATAATTGGAGATTTA	48.85	1
Scaffold_2464_29093	-	ATTGACAGTGAAATGGAGGGGATCCCACAACACCCATATC	55.14	1
Scaffold_2469_3148	-	AAAGATAGACGGAAAGCCATAAGGAATGAATACACATAAC	49.77	1
Scaffold_2478_33729	+	GATGATAATGTATTTGGATGGTTTGGATGTGATATGAGAG	48.83	1
Scaffold_2478_33729	-	TTACAAGAATCTTTGTCCAAAAGTGATCATACTATTTTCC	47.84	1
Scaffold_2478_209757	+	TCACTCTGATACTTGTCTAAAATTGATTAATAGCCGTTTC	48.76	1
Scaffold_2478_209757	-	TCGTTCTTACAGCAGGGGGGTTGCACACGTCGGCGAGCGC	64.32	1
Scaffold_2478_251318	+	CCTCCTTCATAGAGGATTATTGCCTTGGTTTCGGTCTCTG	54.09	1
Scaffold_2478_251318	-	AGCAAAAAACTCTCCCTTGTCACCATAACAAACAAAATAC	51.06	1
Scaffold_2479_11282	+	GAAATCGAGGGTACTACTAAGACATTATTAAATGAAAGAG	47.33	1
Scaffold_2479_11282	-	GGGTCCTCACTCCCTATCACTCATCTTGGTTCTTTTTCTC	53.82	1
Scaffold_2483_62663	-	AGCACCACCATGGTCGCCGGAGATGTGCCGGTCTTCTGTC	62.49	1
Scaffold_2485_5470	-	CTACTTTTTTGGATGATTACAGTTAATGGGTAGGGAATCT	49.27	1
Scaffold_2495_36869	+	TTCAGCCTCAAAATTATCTAAAAAATCTGCCATCGAAAGC	51.14	1
Scaffold_2495_36869	-	ATCTTCAAGCATTTTTCTATCTATGTCATTCATTTCTAAG	46.63	1
Scaffold_2498_55020	+	GGACGAGCTAAAGCTATGGGCAGTCTGATTAACGTAGAAC	54.54	1
Scaffold_2498_55020	-	GTGTTATAATCACACATTCCAATCACTTCTTGCATCTTAC	49.72	1
Scaffold_2498_154405	+	GAGCTGTAGCAGGCCGTGATAGCAGCCTTCAAGCCCGACA	61.36	1
Scaffold_2498_154405	-	GTATCAGGTGTAATAGGAATGTTGGGTTCATCCGTCTTCT	52.53	1
Scaffold_2498_206493	+	CCACCTGGCGCCGGAGTGTCTTTATCTGTACAACCAATTC	57.36	1
Scaffold_2498_208648	+	ATAACAAATTTCGACATTCTCGGCCTTAAGCTTCACTTTC	52.04	1
Scaffold_2498_208648	-	GCATTCTGCTTTGATGGACGATGCGGAGAAAGCTATTTTG	55.15	1
Scaffold_2498_257450	+	CAGAAGTAGGTACCTTTCCTTCAAGGTTGTTATACGATAG	50.36	1
Scaffold_2498_257450	-	TGTCGCGAAACAATTTGTCTGGCAGCATCCCAGATTCTCT	57.14	1
Scaffold_2498_258341	+	AGAAGGAACCTGTCCTCTAAATTTATTGCCAGGCATTATG	52.04	1
Scaffold_2498_258341	-	TTGACATAAGTCATAATAATTTCTCAGGCTCGATTCCTTC	49.65	1
Scaffold_2498_323750	+	AAATACTACTGTGAAATTATTTAAGAAAAACAATTAACTG	43.99	1
Scaffold_2498_323750	-	AAGACTCTGACTTTTTGACTGAGTATCAAGACAAGCAAAC	51.42	1
Scaffold_2498_347358	+	ATCCCGTTATCGTCACAACTCCATAAGTCTTTGCATTTAC	52.49	1
Scaffold_2498_347358	-	AACAAACAAACAAAATTAGGTTGATTCTCTATTTATCATC	46.23	1
Scaffold_2498_400385	+	GTTTGGGGATTTCTCTAATGGGGCACAGGTGATTTTTGAT	53.75	1
Scaffold_2498_400385	-	GGAAGTAACACCACAAGCCCAGTTTGACGCAACCATTTTG	56.35	1
Scaffold_2498_453686	+	TTCGGGTACTGGTCAACCCGCGACTCGGGAGTCTGAGTAC	60.27	1
Scaffold_2498_453686	-	CGTGACATACTCATCCTTATCATATTTAGACCACGGCACA	52.86	1
Scaffold_2498_472849	+	ACACCCATCAGTAGCCCTAGGGTTCAACAAAAGCAGTTTC	55.67	1
Scaffold_2498_472849	-	ACCTTGACCCAACAAATTCGATTGTGCAAACCCTCCTGTG	56.57	1
Scaffold_2498_533216	-	TTTGTTCTAATGCTTGTTTAGGGTGTGTTGACACCTCTTG	52.84	1
Scaffold_2498_533415	+	AGCTCGAGAAATGGGAATGAAGTAATTCCAGATGGAGGTG	54.03	1
Scaffold_2498_533415	-	TTCATTGGTTGTTTGAGGCACATGACCTAATGTTAGAACG	52.97	1
Scaffold_2498_605500	+	TGACTACTTTGAATTATCACACAACTGAAACCATTTCGAT	50.08	1
Scaffold_2498_605500	-	AATCGCAATGCAAGTAAATAGGTCGAGACCACAGGTTAAG	53.67	1
Scaffold_2498_646985	-	CACAAGGGAGACTTTTTGTTGATGATAAACTACGTACTAA	49.83	1
Scaffold_2498_843973	+	AAAATGATAGAGCGGAAACTATTGCACCCATACAAATTAC	50.54	1
Scaffold_2498_843973	-	TTATAGGTAGGCTTATTTCTAGCTAAGTATGAAGTTAATG	46.28	1
Scaffold_2498_877264	-	CAGAAATTTAGTTTGTCAAGTATCTTATTTAAAATTGCAC	45.98	1
Scaffold_2498_937772	+	GGAGAGGTAGACCTGCATTAGAGAGTTCTTTGCATAGCTG	53.98	1
Scaffold_2498_1011803	+	TTGTTTATGCTTTTTAAACTGAGTGTTAATTTAATCAAAT	45.37	1
Scaffold_2498_1011803	-	TTGGTTCTACCCTTCATGACATGGTTTTAGAGGTTATTAT	49.91	1
Scaffold_2498_1071927	+	TGTCCTACGTCAGCCCTTTAACTTCCTTATTGTTTATTTG	51.15	1
Scaffold_2498_1071927	-	AACGGTACACATCTTTACAACATTCAACCTCCAAGATTAC	51.32	1
Scaffold_2498_1072771	+	TCTCGACTATTACATGGAAAAGATCCAAAGTTGCCTTGAG	52.1	1
Scaffold_2498_1072771	-	GGGTTAAATGTAATAGCCGTTGCACCTAACCCATACTAGC	53.57	1
Scaffold_2498_1247258	+	TTTTGGTAGGTACGATGTACGGCGGCACTAGAAAAGAAAG	54.69	1
Scaffold_2498_1316770	+	GATACATTATATGGGCAATACTTAATCCATCACAAGGAAC	48.82	1
Scaffold_2498_1316770	-	AACTTCTGTGGTTAGAGTAATTAATGAAGACATCTGAAAT	48.03	1
Scaffold_2498_1418102	+	GTCAATGGATCCAGTTCCACCAATAAACAAGACTTATTCC	51.49	1
Scaffold_2498_1418102	-	TCCTGACTTGAATTAATCACATTAGTGATGATCTTCTGAC	49.42	1
Scaffold_2498_1451330	-	AGCTCGATCGAAGACTTCTTCTTGTCTAGTCTCTCTTAGC	53.26	1
Scaffold_2498_1482656	+	TCAAAAAACGTTTAATGTAAAACATCCCCTTTTTGCCTGT	51.28	1
Scaffold_2498_1482656	-	CGTCCAAACGTGATTTCTACAATATGAGACAAGAACATAC	50.7	1
Scaffold_2498_1534782	-	CCACATCCGTCACAAATTGGAACTTGAGGAGTTGTTGTCA	55.1	1
Scaffold_2498_1574462	+	TTGGCAGTTAATTGAGGACATGGCCACGTATACGGCAAAC	56.46	1
Scaffold_2498_1629510	+	GGTGAGAATTAAGAAAATGGGGTTGAATTTCACCAACTTA	50.42	1
Scaffold_2498_1629510	-	TTTACGAAATAAAAGATACTCTTTCTGTCCCAGTTAATAG	47.16	1
Scaffold_2498_1674296	+	GCACGCGTCCCTAGCTAGATATCTTGTTCAGTAAATCATC	53.45	1
Scaffold_2498_1674296	-	GGTTTTCTGGTGCTCAGTCACAATACAGTGCATTTACCAG	54.34	1
Scaffold_2498_1738397	+	TTTTTTTACGATGAATAATAATGTACTGCCTCCAATCCTC	49.02	1
Scaffold_2498_1738397	-	TGACCGATCGTTACAACTCCGTCAAAATAATGCAAGTAGC	54.04	1
Scaffold_2498_1834843	+	CCCACAGAATCTATTAAACTAATTTAATGTAGTGAACTAG	46.19	1
Scaffold_2498_1834843	-	ATAGTTCACATTTGCTATATTCCGCCCATATAAAATAAAG	47.76	1
Scaffold_2498_1900257	+	GCGCAAAAGCTCCATACACAAGAGAAAACAGTCTCCGAAC	55.91	1
Scaffold_2498_1900257	-	TGTGCAAGATGATTTAGGTTTTCTTTGAGTCCTTTGATCC	51.55	1
Scaffold_2498_1924622	+	CTAGCCGAGTGGGCCATGACTTCAAAGAGGAAGGGTAATC	56.46	1
Scaffold_2498_1924622	-	TTTCGTCATGGACTCCTGGTTTATTGACCCGACTAGAATC	53.9	1
Scaffold_2498_1928786	+	CCTTCTCAAGGTTTGCTTCATAGTTCTTTATCATATCTTC	48.91	1
Scaffold_2498_1928786	-	CATGAATCTACCATTAGTTATGCATGGTTTATCCCTTCTC	49.83	1
Scaffold_2498_2003064	-	CCTCGAAAGAGTTGGACACGAAACGAATGTCCAATAGAAG	54.01	1
Scaffold_2498_2056886	+	CTAGATAAACTTTATGCTCATCTTCTGCGTTCACTAATTC	49.24	1
Scaffold_2498_2056886	-	GTAATTTCATTGAAATATTAGCTAGAACGGGATGGAGAAT	48.6	1
Scaffold_2498_2087719	+	ATAGTGTATGGCTATGTATGTAGGAATTGGGAGCTACTTG	50.95	1
Scaffold_2498_2142449	+	GCAAGCTCACAAACATTACAGATCTGCCCCTCCAGGTTTG	56.55	1
Scaffold_2498_2142449	-	GTGGTCTGTGGGGCAACATACGTGCCAATTTACCGTGGTC	58.94	1
Scaffold_2498_2142842	+	AATCTCCATCTTAAGACCCAAGACATACTCCCTCACTATG	51.72	1
Scaffold_2498_2142842	-	CCTCTGATAGTTGTGGAGTCTAGAAGAGAAGTTGATGAAG	51.22	1
Scaffold_2498_2192303	-	CAGTTTAAGAGAGTAAAAGCAAAGTTCGTTCACTCACAAG	51.12	1
Scaffold_2498_2192808	+	AAAACAGTTGCTCTGCGTTTTTTGTTCACTATCTAATTGC	51.85	1
Scaffold_2498_2192808	-	ACAAGCTAAGCTTAATCATGCCTTCCTGCATATTGTAAAG	51.57	1
Scaffold_2498_2223830	+	GCTTAAATCTCAATTCCAAGTTCTCCATTCAGAAAATTCC	49.89	1
Scaffold_2498_2223830	-	AATGGAATTTTGGTGTTTTTGTGCATTTGATAACTACAAG	49.49	1
Scaffold_2498_2253786	+	ATTTGGGATTGAAACCCTGACCGTTTGTTTAAGAAATAAG	50.78	1
Scaffold_2498_2253786	-	AAATAATAAAGTCAGTTAGTGTGAGTGATAACTGATAAGG	46.99	1
Scaffold_2498_2257947	+	TTCCTCTACTCTTGCTCATGGCGATTTTACGTCGAAAAAG	53.86	1
Scaffold_2498_2257947	-	TCAGTTGATCCATCATAAGCATATTGCCCACAATAGGTAG	51.71	1
Scaffold_2498_2314829	+	TCCTCAGTTTCATGTTACACGCTCCGGTTTTTCTGTTTTC	54.28	1
Scaffold_2498_2314829	-	TTTTCAGCATGAAGAATCAAACTTTTTATGTTTTCTCGTA	48.59	1
Scaffold_2498_2346822	-	GCGATTCTCCTGAGGAAAACATGGAGGGACAAGAAACAAG	55.07	1
Scaffold_2498_2389262	-	TTAAGTTTTCTTTTGCGGCAATAACGGAGGTTATCTATTG	50.85	1
Scaffold_2498_2590909	+	ACTCTCTCAAATTTTGTTTCAAAGTCACCGGTATTTTTCC	50.95	1
Scaffold_2498_2590909	-	ACCGGGTACAAGTATTTCCTTGCTCCAATCCGTTTCATTC	54.77	1
Scaffold_2498_2623182	-	AATGTTGTCAGGATTGGGATCCCACTCTGGATCGAAGAGG	55.93	1
Scaffold_2498_2693488	+	TCAGGCTTAAGACAAATCTCTAGATCGACACTTCCACCTC	53.44	1
Scaffold_2498_2693488	-	GGTAAAGCTGTAGCGGTCCTAGCAGGCTATTCTAATAAGG	53.91	1
Scaffold_2498_2739366	+	GTTTAAATTAGAGTAATGTAAAACGCTTCACAAGTAAGAC	47.67	1
Scaffold_2498_2739366	-	TTGTAAACCGTCTTATAATATAGAATAGAGCCAATAGAAG	46.52	1
Scaffold_2498_2792987	+	ATTACGTCGAATTACTAAGCTAGATTCACATAATCATAAG	47.15	1
Scaffold_2498_2792987	-	GCTTGAAGACAGGGAGCAAAACCCGAAAGAAGACAAAAAC	55.01	1
Scaffold_2498_2947708	+	TTGATTATTATTGAGTTTAATATTTGTGGGGTCATCAATC	46.7	1
Scaffold_2498_2947708	-	GACGCGATTTTGAGTGACCCGGACTTGAACATGACTCTAC	56.24	1
Scaffold_2498_2955918	+	CGATGAATGGGAGGGATTATGAATCAAGTCTTTCTGATCG	52.31	1
Scaffold_2498_2955918	-	TTAGTTAGTATCTGCACTTTATTAACTTCAGGAGGCTCAC	50.29	1
Scaffold_2498_3003357	-	CATGCAAGGACTATTTTAAATCGGTTTAGGAGCAACTAGG	51.62	1
Scaffold_2498_3061003	+	GGCGGTCACCCCCACTGGATATTGGGAAATTCGAATTTTT	56.23	1
Scaffold_2498_3061003	-	AAATCGGCAAGGGAGAACCAGTAATGCCATAACCTAAATC	53.44	1
Scaffold_2498_3189073	+	TTGTGTTTCTATTAAATTCTATTACTTCAAATCTAACTAT	43.4	1
Scaffold_2498_3189073	-	TCTAATTAAGCTTCAAATTATATTTTCTTTATCTTTTGAC	43.59	1
Scaffold_2498_3267148	-	GATCCGAACTGGCCCGCCCGAATCTGTCCCGTTTGACAGG	61.8	1
Scaffold_2498_3341311	+	TCTTTATTGCTTTTACTATTTCTCTCTACTTAGTTGTCAT	46.57	1
Scaffold_2498_3472205	+	CATTAAATTCACAAATTCTGGTTTACACGCGCATATATCC	50.49	1
Scaffold_2498_3472205	-	AGACAAATAGTTTGATACTCTGTAGTATTTGGGCATTTTG	48.93	1
Scaffold_2498_3505956	+	CGACAAAAGTTCAAAATCATTGACCAAATAATAGAGTACC	48.8	1
Scaffold_2498_3505956	-	ATCTCCATGTATTTACTGTGTTCTACTGTCTTGATTCCTG	50.27	1
Scaffold_2498_3534301	+	CGTCGCCTCGAGCAACATAGTTACCAATTTTTCTGTTATC	53.4	1
Scaffold_2498_3534301	-	TACTCAAGCCAATGGTGATGCTATAGTTGGGAACTCTTAC	52.67	1
Scaffold_2498_3598827	-	TTCCCATCATCACACATCCATGCATCTCCTTTGGCCACGA	57.72	1
Scaffold_2498_3695266	+	TGATCAAATTAAGTAATCAAACATTGAGAAGGAGAAAGAC	47.87	1
Scaffold_2498_3695266	-	CACAACTCAGTAAATCACTCAATTCAGCCGCTCCTCTTTC	54.12	1
Scaffold_2498_3696368	+	TAGATAGCCAACAAAATCAACAAATTAATAATATTTTTCG	45.35	1
Scaffold_2498_3720801	+	GTGAATCTGTTATCAAGCATATATTTAAGAAGGATGAAGG	47.78	1
Scaffold_2498_3720801	-	CTTCAGCAAGCCGCGAGAGAATTTTCCCGTCTTTCCCAAA	57.74	1
Scaffold_2498_3796174	+	CGTGGTAATGGGACGCCGAAGAGACCACAAGCAAAAATTG	57.22	1
Scaffold_2498_3796174	-	AAAGTAGGAGTAAAAAGTCCCCAATTTCTCTCAACTCCAG	51.58	1
Scaffold_2498_3798064	+	AACCAACATAGGAGTTTGCTATGGACTTAATGGAGATAAC	50.55	1
Scaffold_2498_3798064	-	TCTTTTTTATCCCGAGTTTTTGGTAGAGGTTTACGATTTC	50.28	1
Scaffold_2498_3846104	+	GCCAAGCCCACGCGCATCTCCCTTACAATTAACCACTTTG	58.26	1
Scaffold_2498_3846104	-	TTCTTAACGTCGGTTGGCGTCGACATTGAGCTGTGTATTG	56.52	1
Scaffold_2498_3846365	+	TATTGAAAAAGTCTGATACGGATTCGGGTGAATGGGTTTG	52.56	1
Scaffold_2498_3846365	-	CAACAGTTGCACCCAATACAAGTCTGACCAAGTCAAAGTC	54.41	1
Scaffold_2498_3886771	-	ATGTGGACTACAGAGATTCTTTTGTATCAGTATGTTGCTC	50.63	1
Scaffold_2498_3919751	+	ATAATTTCATTTTAAAAGTACAAGTAAAAAATTTTTAAAG	41.55	1
Scaffold_2498_4062003	+	AGTTTTTTGGAAATATAAATATACGAGTAACAGTTCTAGG	46.13	1
Scaffold_2498_4067268	+	CTAGAAAGAAACATCTTTGTTGCAAAATGGAAAAATGCTC	49.93	1
Scaffold_2498_4067268	-	CGCAAGGATACACTTTCCCATTTGATAATGGTCACGATAG	52.76	1
Scaffold_2498_4103696	+	TACCCTTGTTACCTTTCAACCAACTTATTCACACTACAAG	50.87	1
Scaffold_2498_4174252	+	CAACCATCTGTGTACAAGTGTGCAAGATTCACCAATTTGC	54.06	1
Scaffold_2498_4174252	-	TTTGCAGACACTGAACATAAGTTATTGTGAACTCTTGGAG	51.44	1
Scaffold_2498_4175086	+	GGGTTCACGTTTTAAAAGGCCACCTATCACCATTATAGAG	52.45	1
Scaffold_2498_4218362	+	TCCACATCACCATACTCATCCGTCTTGACATCCTGGAAGA	55.3	1
Scaffold_2498_4218362	-	GGGAAGTCAAAGTATTGAAGAAGCAGCGGAAGAACACTAC	53.94	1
Scaffold_2498_4276408	+	AATTTTTCATGTAACTGATAGAAAGAGATTTTAGATGCTG	46.9	1
Scaffold_2498_4276408	-	TCTCCCTAATCTTGTGCGTATCAAGGTTTCAAATTGTCAG	52.39	1
Scaffold_2498_4330889	-	AGTTGAGAATACTTCAAGAGTATCAAGACTGAGCAAGAAC	50.58	1
Scaffold_2498_4331370	+	TTCCCCTACTAGGGTGTCTAGTGGTTCGGGATGAAGTCAC	56.17	1
Scaffold_2498_4331370	-	GAACAATTTATTTAATTAGTTGAAAAGTCGAACCCCAAAC	48.28	1
Scaffold_2498_4435867	+	GTGTTGCAATCAATTGGTTACCTTTCTTTCCCTATGTTAG	50.9	1
Scaffold_2498_4619501	+	TCGCCCATAAGATGCATTCTCATCAAATGAAGCTGCTAGT	54.41	1
Scaffold_2498_4619501	-	TCATGTTGCTACCGACTAATAAGTACTAAGAGTAGCATTC	50.14	1
Scaffold_2498_4751743	+	ACAGAAAATACTTGGTTCCATTAAAATAGGGCCAAATAAT	48.72	1
Scaffold_2498_4751743	-	AAGCAATACAATGTGGCTAAAATTGAATGATTAAGAACAG	48.85	1
Scaffold_2498_4835755	+	TTTGTGTCCTCCTGGTAGCTTTTCCTTTATCTTCTCCTTC	52.68	1
Scaffold_2498_4872517	+	GAAGCCTTAGAAATCATTATCGGTGGCGGCGGCGGTGGTG	60.13	1
Scaffold_2498_4872517	-	GGTGCAGGAGGCGGAGAGCAAGGTGGAGGCGGTGGTGGAG	64.69	1
Scaffold_2498_4920684	+	TTCTTAATAATTTGATTATGCTCATCATTTGGTGATTTAC	46.04	1
Scaffold_2498_4920684	-	TCATCATGAGGGTTCATCATGCTATTGCAGATGGCATGTC	54.76	1
Scaffold_2498_4933578	+	CATAACTAACATTAAACGAACCACAAAGCTTGAAAATAAG	48.23	1
Scaffold_2498_4933578	-	CCTACTGCATCAAATGTTGCGTATCACAAAATCTCATTTG	51.72	1
Scaffold_2498_5212822	-	TAATCACAATATGACTGGAACTAGGTTTGAGAAGAAGTTA	48.61	1
Scaffold_2498_5310901	+	TTGGTAAATCTTAGACTCTTGGATATAAAATGGTGTTCAG	48.27	1
Scaffold_2498_5352154	+	TTCAAACAGTTGTAGCCACCATCAACAGTCTTGCAACTTC	54.36	1
Scaffold_2498_5352154	-	AACTGATTAGCTACGATATTTACCTTAGTCAAGTTACCTC	48.87	1
Scaffold_2498_5370576	+	TTTATTAATGTCCTAGGGGAAATCTGGTGCAAAAGAAAAG	50.16	1
Scaffold_2498_5370576	-	TTGGAATTACCAACAAAATGAGAAGGAAAATGGTGTTAAG	49.68	1
Scaffold_2498_5407219	+	CAAATGGAGGAGCATTTAGAACAAAGCCCTCAAGTGTAAG	52.98	1
Scaffold_2498_5407219	-	TTCTGCTTAATTGCGCTGGAAGATGGTTTAATATTGTGAC	52.05	1
Scaffold_2498_5462656	+	CCTTCAATAAGCTGCGTTCATCGTTTTCTGGAACATCTTG	53.75	1
Scaffold_2498_5462656	-	GCAGCCTTACTCCTGTGTTGTACTTTGCAGGATATTGAAG	53.94	1
Scaffold_2498_5489791	+	CTATCGATAGGATTGATAGGAGCTGCCATAACATTGTCTG	51.77	1
Scaffold_2498_5518384	+	TCTCACAACAATGAAGCCGAACCTTGACAAGATTAGGAAG	53.54	1
Scaffold_2498_5518384	-	ATATCTGTTGAAGTTGCACTTGTCTGGATATAATGTTACC	49.73	1
Scaffold_2498_5582392	+	TCGTCACCCTAAGTAATTCTAGGCTTGGGCAAGGAGGAAG	55.77	1
Scaffold_2498_5582392	-	CGCATTTGAAACCACAATTTCCTCGTCTCACAACATTAAC	53.12	1
Scaffold_2498_5582519	+	AACCCCTTCCCACCATCCTTTCAACTTTCTCAAACCATGA	55.22	1
Scaffold_2498_5582519	-	AGTGCAATTAGCCGTGATAGTTTTGGGTCAAAGGATTTAC	52.84	1
Scaffold_2498_5618805	+	TGCGAAAACAATGAGACGAAAATTTGAACTTTAGATCGTC	51.52	1
Scaffold_2498_5618805	-	GGACGCATACGGGTCTACCGGGCCATTCAAGTCTTCATTC	58.18	1
Scaffold_2498_5644364	+	GAGCGCGATCATTTGCTCTTTTTCCCTCCTCCTCCTCCAC	58.28	1
Scaffold_2498_5644364	-	AATGGCTGGCGTTAATAATACTGACGCAGTTGCGGCCGTG	59.22	1
Scaffold_2498_5648217	+	GCACGTAGAGACGAGTTGGTTATTTTTGGATTTAGGTTAC	51.8	1
Scaffold_2498_5648217	-	CATCTTCGGTTCAAATCTCATATGGGCCATTCGCTTTTTA	52.96	1
Scaffold_2498_5692385	+	TCTGATTACGAATCTCATTGTGGGTATATCTCTAATAGTC	48.34	1
Scaffold_2498_5692385	-	ACCAAGCTTGGTAAAAGTAAACAACACAGATATGATCAAC	50.54	1
Scaffold_2498_5742088	+	AGACCTCATAGTCTCATTCCACGAAGTTGAGGTCGCTGAG	55.86	1
Scaffold_2498_5742088	-	TTTGATACGAATTGTCACTATCAAAAGCCTTTCACATACG	50.75	1
Scaffold_2498_5792055	-	ATTGTTGCATATCAAGCTCTTCAATAGGTGCATCCCACCA	54.43	1
Scaffold_2498_5792196	+	CAACATGTTATTCAACATGGTAATAACCTCATGATTCATG	48.67	1
Scaffold_2498_5792196	-	GATTAATCATTCCCATGACAGGAGGATTAACATTGGCTTG	51.58	1
Scaffold_2498_5903574	-	GCCATTTTTAGGTTATCTTTAGGCTCGGGGTAACTTTTAG	51.4	1
Scaffold_2498_5983007	+	GCTTGGCCAGAACGCGAATGGTATAGAGGGATGAGGAGTC	57.76	1
Scaffold_2498_5983007	-	GGCAGGAATGGAAATTGGCGCGCCTCTGACAAAGGTAATG	58.29	1
Scaffold_2498_6165123	+	TTAAAGTAATTAGTAAATTAGGGGTAAATAGAAATTATCA	42.82	1
Scaffold_2498_6165123	-	CTCAGATAAACCAAAATCCACAACAAGGAACTCAGATTGG	51.76	1
Scaffold_2498_6213534	+	TCCATAACACTTTCAGAGTTTTAGATCAGGTTTTAAAACG	49.21	1
Scaffold_2498_6213534	-	TCCATCTTCAAATATGTAAAGAGGAACACCACAACTTTAG	49.75	1
Scaffold_2498_6218197	+	GGTGCCACCTCCCTTAGTGATGAGAAACCCTAATGACAAC	55.47	1
Scaffold_2498_6218197	-	CATGAAATTTGACTTCATTGCCAATGTGGGGCCATTGAAG	54.2	1
Scaffold_2498_6270216	+	TCACAAGAAATAAAAACCTGAATTAATAAACTTCAAAAGG	46.43	1
Scaffold_2498_6270216	-	CAAGAAAGGTTCAATTTTTCCTTCTCAAATTCAGTAAAAC	48.32	1
Scaffold_2498_6273051	+	CCGAATGACCAAATGTGCTATCCACAATTAGCATACAATG	52.31	1
Scaffold_2498_6273051	-	GTCGCACGGGCGTTAAATCCGTAAGTAACATCAAATCCAC	55.89	1
Scaffold_2498_6602694	+	AAATTGAACAAGATCAAACTAAAAGGAGGAAAATAATAAC	46.15	1
Scaffold_2498_6602694	-	ACATTATTTAGCATGAAATTCGTATGTAGTTATCAATCTG	46.78	1
Scaffold_2498_6604286	+	CCACCGTATCAGCTTTTGTACATTGGAGTGGAGGAACAAC	55.08	1
Scaffold_2498_6604286	-	GGATGCAAATGATGTTCGAGCAGGGAAAACGTTGGTGTCA	56.85	1
Scaffold_2498_6661558	+	TGCATCAACTTCGATTGAAAAACTAGTTTTGGACCCGTGC	54.77	1
Scaffold_2498_6661558	-	ACAACAAATTTTCTCCCACATAAAAGTGATAAAACTAAAC	47.64	1
Scaffold_2498_6723011	+	TTCAACTTTGAACTTCGGACGCCTTGATTAAGTGAAATAC	51.99	1
Scaffold_2498_6723011	-	GCAAATCGAGTTTTTATTGTAGTGCAGCCAAATCTAGTTC	51.55	1
Scaffold_2498_6772766	+	AATGCTCTCACATGCTTATGGTCTTGCATGTCCTTGTGTG	55.24	1
Scaffold_2498_6772766	-	ACCAATCCAAGGTATATTAAAGGCAGTGGAGTTCGATATG	51.68	1
Scaffold_2498_6815547	+	TCCTTGGCGAGCTTGAAAAGAAGAACAACAATGCCGATAG	55.41	1
Scaffold_2498_6815547	-	GTCGTTCATGATCATGATAATCTCTTCGTCGCTGCCGAAG	55.29	1
Scaffold_2498_6831123	+	CCGCAGAGCTATGAGATATCTATTGATGACGTTCTGTGAG	53.03	1
Scaffold_2498_6831123	-	AAATTCAAAGATTTTAATAGCCAAAAATAGGGTGATGAAT	46.97	1
Scaffold_2498_6872593	+	CCGCCTACTATCATTTTTCGACTGTTAATGCTCCGTAATG	52.99	1
Scaffold_2498_6872593	-	AAAACACAAGCTTTCAATTTACCTCTGGGTAATCCCAATC	51.65	1
Scaffold_2498_6898409	+	TCTCATGCACTTTTTAAATAAACACAATATGAGTACTTTG	47.35	1
Scaffold_2498_6933101	+	AACTGCAGAAACTTTTGCCTATATAAGGCATATTGGTTAC	50.33	1
Scaffold_2498_7004232	+	CTAAAAATGCATGTCGGCTTTTTGAATTGGGCATTTGGTG	53.82	1
Scaffold_2498_7004232	-	ATGATTTAACTACATTATTTTGAAAGCAGAACAAGGAAAC	47.59	1
Scaffold_2498_7056625	+	GAGGATTATATGATCGGATTTTAAATTAATAAATTACTTG	43.53	1
Scaffold_2498_7056625	-	TATTTTTTACATTCAAGGCTAAAATTTTATTTGATTCTTA	43.69	1
Scaffold_2498_7063832	-	GCCTCAGTATGGTCGTGGGGTCGCTGTCCGCCTTTGTACG	61.65	1
Scaffold_2498_7184544	-	AAATTGAGAAGTAGTTGATTCGAGAATTGGGTAATATCAG	48.55	1
Scaffold_2498_7195267	+	GGAAGTATACAAAATAAAACTGGTGATCTTAACTCGTCTC	48.95	1
Scaffold_2498_7195267	-	TCCTTGGGAGTACTATCTACTACGGGATCAGCCCCAATAC	54.64	1
Scaffold_2498_7224455	+	AGCCATTTCAGTCGGGGTAAGGGTAGTGAGATCCAGGTTG	56.95	1
Scaffold_2498_7283780	+	GCCCTTTTTAGACAAGGTATTTTCACTTTTCTGGATTTTG	50.25	1
Scaffold_2498_7283780	-	GCAATATAACAACCCACTATTAGCCTACCTCAACAAAAAG	50.51	1
Scaffold_2498_7324503	+	ACCAAGATTTAATTTTTGAGGCTTATTTAGAGGAAAGAAC	48.09	1
Scaffold_2498_7324503	-	AACACCCTACGTTAGTTGAAGAGGTCCAATGATAGGCTAC	53.56	1
Scaffold_2498_7347215	+	TGGATCTGCTTCCTGTGCTGATTCAGGTCACAAGAGCTAG	56.25	1
Scaffold_2498_7347215	-	TAAATCTGTTCCAGATAATAAGTATATTAGAAACAACCAG	45.62	1
Scaffold_2498_7397530	+	TTATCCCTTTTGCAGGCAAGAAATCCTTCTCTTCTTCATC	52.32	1
Scaffold_2498_7397530	-	AGTTTTGAGCATTTTTTATGATTTTATATAATTTGAAGCT	45.14	1
Scaffold_2498_7404873	+	ATACGATTAGGTGTTGTCGATTACTAGCTGTAAAACTCTG	50.61	1
Scaffold_2498_7404873	-	AAGCTCTACTAGAGGTACAAGTGAAAATTATCCAACTAAC	49.04	1
Scaffold_2498_7481872	+	GCAACAATTAATCGAAGAATTCGCGGTATGGAAGAAGAAC	52.68	1
Scaffold_2498_7481872	-	CCATTGAACTGTCAATGATGGCCATTCAAGAGGATGATAC	52.79	1
Scaffold_2498_7534079	+	GGTAGTAGACTTATGGAAGGCATGGGCGGATAGAGGATAC	54.35	1
Scaffold_2498_7534974	+	CAACCAGTTTGTATGTCGTCTCAAGCTTATTTTTCACATC	51.34	1
Scaffold_2498_7534974	-	GTACATTGAACGGGTAGCGAGTATGACAGGGGAATCTAAG	54.04	1
Scaffold_2498_7584355	+	ATCTCTACATAACTAGCGTTTCACCGAACAAAGGAATGAG	52.05	1
Scaffold_2498_7584355	-	TTACCTATAAATTCATCATCTGTGCTATCATCTGGGCTTC	50.38	1
Scaffold_2498_7587842	+	TTTGTTTAGTTTTATGATACTGGTTTTACATCATCAATGG	47.12	1
Scaffold_2498_7587842	-	GTCCGAGTTAACTGCTAATGTTTTTATAGATTTTGGTTGC	50.18	1
Scaffold_2498_7621572	+	ACTCGCATTATTTGTAATATTTTCTCCGAACAACTTCATC	49.59	1
Scaffold_2498_7621572	-	AATTTGTTGATCGTTATAAATAGTCAAGAGTCGGTAATTG	48.08	1
Scaffold_2498_7676356	+	GTTTTGAGAGAAGGAAGACACGAAGTTCTGAAAATGTTTG	51.37	1
Scaffold_2498_7676356	-	CCGATTTCATTATTCAATATGCAAAGCAAACGAGGACATC	51.65	1
Scaffold_2498_7709813	+	TCTCTTTTTATACGGTTGGTCTACTATAAGACGATTTTAC	48.03	1
Scaffold_2498_7709813	-	GCAATTTGAGACGATTTATCAGGGATATAGATTTTATAGG	47.57	1
Scaffold_2498_7735188	+	GCCAATAGGGCATAGTTAGATAAGATTAAGAGTGAACAAG	49.68	1
Scaffold_2498_7735188	-	TAACGTTTGGAACTTTAAGCGATTTGATACTGCCAAAGAC	52.17	1
Scaffold_2498_7752630	-	ATTATCCATGTGAACAATGAGTTTTCTTATACCGAGTGTC	49.92	1
Scaffold_2498_7823798	+	TAGCGTAGGGCCACATTATGCGAGTATTTGTGTAACATAG	53.19	1
Scaffold_2498_7823798	-	GTGACTAAAGCACAAAGAAAGACGATGAGCATATATACAG	50.43	1
Scaffold_2498_7902893	+	AGAAGACCATACAGAGCATGCTAAGAATTGCTAGTACACG	52.97	1
Scaffold_2498_7902893	-	GTTTCATCTGTCGAGTTTCTAAAACCTCCAGCTACTTTAG	51.28	1
Scaffold_2498_7927059	+	ACAGTAGGATCGTTAACAAACCCCGAAATGATCACATGAC	53.48	1
Scaffold_2498_7927059	-	ATTGAATAACAATCTTTACAAGTTAACACAAGTCTCAAGC	48.5	1
Scaffold_2498_7961660	+	ATGTGCAAATCATAGTAACTAATCACAAAATCATCAGTCC	49.17	1
Scaffold_2498_7961660	-	AACAAAGATTGAGAAGATTGTTGGGGAAAAACAAAGTAAG	49.81	1
Scaffold_2498_7961867	+	CCGAAACTCACCCCTGTTATCAAGTCCTTTTCTGAGATAC	53.15	1
Scaffold_2498_7961867	-	GATTTTTTGGCCGAGACACTAGGCCTCAAGGAGATTTTAC	53.93	1
Scaffold_2498_8039421	+	TTATAAGTAGATACATATATCTCGTAAGAATTGTTAGCAC	45.29	1
Scaffold_2498_8158422	+	AGGTATGCGTAGATTTAAGATAGCTGTCTTTGAATGCTGC	52.42	1
Scaffold_2498_8158422	-	TACGCCTGAAAATTATTACCCTTAATTGCGATTTCTTAAC	49.55	1
Scaffold_2498_8226567	+	GAAACCAATAGCAAAGACATGGTTTAATAGAGCATTAGAG	49.39	1
Scaffold_2498_8226567	-	TCTATGAAGCTTATTATTATTCCCTTCAATGTTACTCCTC	47.74	1
Scaffold_2498_8349767	+	TTGTAAGTGTCGTATATATATCTCAGACTTGGATGTCCTC	49.52	1
Scaffold_2498_8388612	+	GCCATGAGTAATATCTGAATACTTTGTAGGAGACCCTTTC	50.53	1
Scaffold_2498_8388612	-	TAAGTTAGAAATCGAACTATTATCACTCACACCAACTAAC	48.27	1
Scaffold_2498_8390996	+	GCACCCACTAGTTCCATCAGATGTCTGTGAGCAAGAAAAG	54.94	1
Scaffold_2498_8390996	-	TCTTTAATTTAATCATTTGAAGATCATTCGACTTTTTCTG	46.35	1
Scaffold_2498_8534022	+	AATTGTCACAGTGAGCCTAGGGCCTTATTGAAGATTGTAG	52.95	1
Scaffold_2498_8534022	-	ACCGAAATTGTTTGCTATACTCACCGTCCAGTCTTGATTC	53.64	1
Scaffold_2498_8538318	-	CATTTGCAGCGCATCTAGGGATGCACTACAGCAGTCTAGG	57.19	1
Scaffold_2498_8564394	+	AGAGTTGCATCTACATCATCGAATGTACTATGGCTGGTTG	53.12	1
Scaffold_2498_8564394	-	TCTTACATTGCTGGGTCTCAGAAAAGTGGATGGTCCGTTG	55.6	1
Scaffold_2498_8604552	+	CGAAATTAACCATTTTCGAAGGTTGAATATGAAAAGTCAC	49.45	1
Scaffold_2498_8604552	-	AGCTTGACCTAATTCAAATAAATCAAACAATAATTGAAAG	46.55	1
Scaffold_2498_8604738	+	CGTTGATTGGAGATGTTGGGGGTGTTTGTAGTTTGAGTTG	54.43	1
Scaffold_2498_8604738	-	ACCGCCGTCCACGTCAAACATTTACCTGTCAGCTACTCTC	57.92	1
Scaffold_2498_8687687	+	AATTTATACTATTTTACTCACAATACATAGATAGCTAGAG	43.95	1
Scaffold_2498_8687687	-	CTATAACATGTGTTAGTTACATGACTCCCTATTTACTAGC	48.06	1
Scaffold_2498_8743494	+	ATCCAAACACTAATAGAAAAATATATCAAGACCCAGCAAG	48.63	1
Scaffold_2498_8743494	-	ACCAGTTTTTGTCTAGCACTAGCCCGGCCCACTGAATATC	56.56	1
Scaffold_2498_8782068	+	TATGGAGATGGAAGCTACTTATGGAATTGCATCCAGAGTG	52.58	1
Scaffold_2498_8782068	-	GTGTTCATGAACTGAGCCCAGCATACTTGCTAACTCTTTG	54.24	1
Scaffold_2498_8809898	+	CCGCCACTGGTATCAAACACCACAAGCATAAAGCATTAAC	54.87	1
Scaffold_2498_8907736	-	GTAGTTGAAGGAATTCATCGACAGAGGAATACAAATCTTC	50.15	1
Scaffold_2498_8978186	+	ACGGGGAGTTACCCTCTCAACAATGTTCTCGATCAGCTTC	56.26	1
Scaffold_2498_8978186	-	TCTTAATGAATGCACAGAATGAAGTCAAGTTTTTATATTG	47.36	1
Scaffold_2498_9002730	+	ACTAAATTATTTCAAATTGGTCATGTTGGAGCTGTGAATC	49.69	1
Scaffold_2498_9002730	-	GGTGTATGGATATCAAAAAATGCTAATATTTCATTTCAAG	46.59	1
Scaffold_2498_9048128	+	GAGACTGTTTTAACAGGCAAAGCTATCTGAACATGCCATT	52.98	1
Scaffold_2498_9048128	-	GAAACCGTGCAGCTGAAGAACAATGGTATACCAGTTCTGC	55.6	1
Scaffold_2498_9137842	+	TGGTCACTGATGCAGTGAATGAGGAGTTTGTGAAACCAAT	54.6	1
Scaffold_2498_9210182	+	TATCCACAGAGTAAGGGTGGGACTGTCATCCCTATTTGTC	54.08	1
Scaffold_2498_9210182	-	CGCACTTACGCCTATCACTTGCACTTTTGTCTCACGTTAC	55.84	1
Scaffold_2498_9304293	+	TTAATTTGTCTTGTAATGGTGTTTAACTAAGATTTATTGG	45.89	1
Scaffold_2498_9304293	-	ACCATAAAATGTATAATACGCAGCTAAATTGTCCTAAATG	48.07	1
Scaffold_2498_9320875	+	ATGGAACTTTGTTGTACAGCAGTTTATGCAGTTTTCGTTC	52.54	1
Scaffold_2498_9320875	-	GCCGTGTCTATTACCTACAAGAACTTTCAGTGTTTCCTTC	52.59	1
Scaffold_2498_9365903	+	AGCTTATATTTCTGAAAAGATTTTGCATTTCAAAGAACAC	48.09	1
Scaffold_2498_9365903	-	TTGCAGAGTGAGATATTAGTTGTGCTTTGGAGAATATTTG	50.19	1
Scaffold_2498_9454449	+	GTTCCCAAACACAGATGGCGGAAGTAATTCACACTCAACC	55.51	1
Scaffold_2498_9454449	-	ATTGTGATTGAAGGTTGACTTGGTGAGTAAGAAATTAGAG	49.91	1
Scaffold_2498_9481315	+	GGTTGATCTATAACTGGTACAACTGGTTCTCTAGCATCAC	51.73	1
Scaffold_2498_9481315	-	TGTTGCAATTTACAATGACATGGAGATTCACATGATTTAC	49.91	1
Scaffold_2498_9542913	+	GTCCAACATGCTTAAAGTAGCCCCAGCATTAGTAACTGAG	53.64	1
Scaffold_2498_9542913	-	CTCTTATGGTAGGACGGTATAAGAAGGTCTGATAATGTTG	50.13	1
Scaffold_2498_9571662	+	TGGGCAGCGGCATTGCCAGCCAACGATATGCCTCGGAAAC	62.55	1
Scaffold_2498_9571662	-	GGAGGCTAAATTTGGCAGCTGGAGGGAGAAGCTCCAAGAG	57.91	1
Scaffold_2498_9596975	+	CCATCAGATGAGCCAGAATCACTAGCATCAGAAACAAAAC	52.94	1
Scaffold_2498_9596975	-	CCAACTGTTGCATGGCCAAGGAGTTATGTAAACATTGGTG	54.76	1
Scaffold_2498_9613501	-	AGTAATTTATATGTAAATCCTCGTAAAGATTTGGATATTG	45.01	1
Scaffold_2498_9643279	+	AAAAGGAATGCTTTTATATCTCATTTCTTATTTTTTTAGC	45.38	1
Scaffold_2498_9643279	-	CAAAAGAGAGACATCTTTTGTAAACGGTTTCTAATGGCTA	50.29	1
Scaffold_2498_9696185	+	ACGCGGTTATGAGGGAGTCGTAAAAGAGAATGATGAAATC	53.45	1
Scaffold_2498_9696185	-	TACTGGTTGCTTGTGGAAAAGGGGTTAGAATGGTCAAAAT	53.31	1
Scaffold_2498_9701169	+	TTTCCCACCCATCACTTTCCCTCCTAATTGCTTCATCCAA	55	1
Scaffold_2498_9701169	-	CTTGAAGTAGTACAAAAATCGTATTCAGGCTGCAATGTTC	51.23	1
Scaffold_2498_9746349	+	CCTCCCCCTCCCCTAGAGGTCAAACCAAACGTGTGACCCG	60.65	1
Scaffold_2498_9746349	-	ATTACCTACCAAATAGAGCAATCTTGAGGTTTTTAGTGTG	49.78	1
Scaffold_2498_9751807	+	ATGTCACTTAATAGGTACCTTCGTCATGACACTACATTAC	50.22	1
Scaffold_2498_9751807	-	ACAACAAAAGCTACAGCAAACAAGACAAGATTTTTATCAG	50.27	1
Scaffold_2498_9861106	+	AGGTGGGGATTCAAAAGAATAAAAAGTCTAAAACTCATTC	49.08	1
Scaffold_2498_9885325	+	TGCTTATTCTACAGGGACGTAATATAAGATCGATAAAAGC	49.35	1
Scaffold_2498_9885325	-	TCCTCATCGTCACCACTCAGGTAAATGTTTCCTTAATCTC	52.66	1
Scaffold_2498_9927855	+	AGGCCACCGTATTAAGTTGTGATGCGATACTATATTTGAC	52.14	1
Scaffold_2498_9927855	-	CGCGGTCGTTACACTAAGATTAGCTAACACGCCTACAATG	55.22	1
Scaffold_2498_9953615	+	CAATTCATTCAACACTCGCAATTTTCTCCGATTCGATCTC	52.69	1
Scaffold_2498_9953615	-	GGCGGAAATTGCGTAGGATAGTAGATGCCGCCATTGTTGT	57.47	1
Scaffold_2498_9981207	+	TGATTGTCAGACACTCTCACACGTGCAACACATCAAATAC	54.06	1
Scaffold_2498_9981207	-	ATCACATTTGAGACCAACCCACTGACCATACAATTAAAAC	51.54	1
Scaffold_2498_10039630	-	AAAAGGTACGATCACTAAATAACTCCTCAACATAAATTCC	48.65	1
Scaffold_2498_10080534	+	GTTTTGAAGTACAAAATAGCCACTAAACACATTAACTTGC	49.5	1
Scaffold_2498_10080534	-	AAGGTAAATGTGAAAATAAATAAAGATTAGGAGAAGACTG	46.31	1
Scaffold_2498_10113318	+	TCAGGTTACTTAATGCGTTTTGTTGTGACTGCAAATCTTC	52.41	1
Scaffold_2498_10113318	-	TTGACATAAAGTTTACGGGTGTCGGAAACAGAAAAACTCA	52.54	1
Scaffold_2498_10161855	+	GTTTCAAATTTGCTGCTGTTTGGATAAATGCTTTATTTTG	49.54	1
Scaffold_2498_10161855	-	AAGCTTCTTAGTCATTTTCATCTCAAAACATGCAAGAAAC	50.14	1
Scaffold_2498_10196167	+	TCGTTATCGATTGTAAAGTAGTGAAAAGGGTATGTCTTCG	50.91	1
Scaffold_2498_10233788	-	TATCCCTAAAATAGAAAGGTCCAAGATTTAACAACATCCT	48.68	1
Scaffold_2498_10269223	+	TAACAAGACCTGGTTAACGAGTCGATAGAGTCGGGTTTAG	53.49	1
Scaffold_2498_10269223	-	AAACCCGAATGACCAGACTCAACCCAAATATCTACAAACC	53.34	1
Scaffold_2498_10297611	+	AATCACGACATCTGTGTCTAAGTACACCCCTCCGTACTTG	54.79	1
Scaffold_2498_10297611	-	TGATCCCGGGATTATCCCAATCACTCAAAACCTAGCAAAC	54.3	1
Scaffold_2498_10338191	+	GTTGCATGTTTGGTTAATAAGGTTTCATAATGGTTTTCAG	49.46	1
Scaffold_2498_10338191	-	TCAATTTGGCCAAATTAGGATGCGTTAACTGACCACGATA	53.59	1
Scaffold_2498_10367851	+	GATCATCAATATCTTCTTTCTTGGGTGGTGGTGCTTTTTC	51.97	1
Scaffold_2498_10367851	-	TGAGCTACCTCAAAACAACGAGGTTGCACCGATCATTGAG	56.13	1
Scaffold_2498_10390230	+	TCGCTCCGGTGATAAGTCAGAGATTGGTGGGGCTATCATC	56.98	1
Scaffold_2498_10390230	-	CTACAATCTTTACGTGTAACTCGAATATAGAAGAATACCG	48.6	1
Scaffold_2498_10419486	-	ATTTTACCCCAAGAAACAGGCTGTAACACTCCTAGAATTT	51.68	1
Scaffold_2498_10452350	+	AGCTACCCTTTTAGCTACCAAACAGTTTTAATAAACTCAG	49.9	1
Scaffold_2498_10452350	-	TTGGAACTAGTGGAAAGATACATAAAACCTCGAAAGTTAG	49.5	1
Scaffold_2498_10604037	-	CCAAATACCGTTGATACATACGAGTCGCAAGGTGTACTTA	53.15	1
Scaffold_2498_10611147	-	AACTGTCGAACTAGACTCGGCTGTGTCCATCCGACTTCAT	57	1
Scaffold_2498_10650634	+	GCAAAATAAAACTCGCAAACACGACTCCACAATCCGTAAC	54.35	1
Scaffold_2498_10650634	-	ACGGATTGAGGCGTGTTTTCGAGGTGAGTCGCATCGTTAG	58.45	1
Scaffold_2498_10690338	+	CGGCGAAGATATTTTGCGAGTCGGACCAGGCAAGTTTATG	56.93	1
Scaffold_2498_10690338	-	CAAAGAAGATTCCGAGTATGTCTTGCTACTAGAAAATTAG	48.85	1
Scaffold_2498_10751450	+	CAAATCAATCGAATTAGAAATTGAATTCAATTCTTCATCG	47.37	1
Scaffold_2498_10751450	-	ACCCCTATTTCGATTGGAGGAGTTGGTATGAGGTTAAATG	52.62	1
Scaffold_2498_10799051	+	CATGCTAACTACAGCCACCCTGGTCGTGAGCGCATTTGTG	59.01	1
Scaffold_2498_10799051	-	AAAATTCTGGATCTCCAGCTTTCTCTGATTCAAATAGTTC	49.96	1
Scaffold_2498_10823881	+	GGTGACTTGTGAGCTTTACTTGTAATGGTGTCTGCTATTC	52.75	1
Scaffold_2498_10823881	-	TACAGATCTCAAAGATAAAGCAGCCAAAACAAATACAATC	49.44	1
Scaffold_2498_10878843	+	ATGTTTTTGGTTTAAAATGGAGAGTCCAATTGTCATATTC	48.57	1
Scaffold_2498_10878843	-	CAACTTAAAATTTATCCCTTTGTTGTGAACTATGTTACTC	47.5	1
Scaffold_2498_10894321	+	TCCTCCATGCTTCCTTCATCTATGTTTACTACCAATTCTT	51.03	1
Scaffold_2498_10894321	-	CTTTCCTTACGGCTCGCAGCAAGGAAGCCTGTGGACTAGC	59.59	1
Scaffold_2498_11000822	+	CCGTCCATTGGCGGAGGGATTCTCAAACACTAGAATATGG	55.64	1
Scaffold_2498_11000822	-	CGCAAATTCAATTCAAGCATATGTGCATGTTAGAGATGTG	51.95	1
Scaffold_2498_11026308	-	CGATTTAAGGGTCAAGACCTGAAAATTTAGATGCGATAAC	50.81	1
Scaffold_2498_11062799	+	TTCGGAAGGAAGGGTGTTATCATTCAATGTGATTGAACTC	52.36	1
Scaffold_2498_11062799	-	TCGATTTTACCATCATTATGTTCTCTTCAAACTTTCATTG	48.43	1
Scaffold_2498_11135175	+	TGTCATATTTCTTATGTTTAATATGCCGTTTGATTGTAAG	47.17	1
Scaffold_2498_11135175	-	AAGGTAAGTAGACCTAGCACTGACATATTAAAAATGGAAC	49.34	1
Scaffold_2498_11164971	+	GATTGTACGATTTTGCTTGTATTTTTGTTAATTTGATTTC	46.84	1
Scaffold_2498_11164971	-	AATTCGATGCGCGAAAACCTAATCATCTACCAGAATACAG	52.64	1
Scaffold_2498_11333722	+	ATCTGATCATACATTTTAGTGATCAAGGAGCAATTGGTGA	50.53	1
Scaffold_2498_11333722	-	TAATTTGAACCCTTTATAACTATTGATTTTAATTCTTGTG	44.69	1
Scaffold_2498_11470215	+	AAGTAATGCATAGGGAAAAGTAATGCATTTGCCTTATATG	49.33	1
Scaffold_2498_11470215	-	TAACAGTTAGTCTTTCGGAAGCGCATATTTCCGTCTTAAC	52.56	1
Scaffold_2498_11510324	+	CACTGGCCCGACCCGGTGTGCAGGTCTAGTTCCCACTTCC	62.3	1
Scaffold_2498_11577008	-	GGGGGAGTATAGGAGGATATTATACGATATCATTCAATAT	47.54	1
Scaffold_2498_11667000	+	GATTAAAAAGCTTATGAACAAATTGGATAAAATTGTCAAG	46.25	1
Scaffold_2498_11725103	+	GGAGAACTTGTCAAACGCGTTTTTAGAAGTATCAATTGCT	52.32	1
Scaffold_2498_11988368	+	TCAACCATGCCTTTACCATAGCATTACATTGCCGCCAAGC	56.79	1
Scaffold_2498_12022081	+	GGTTGGATATCACGCAACAACTTCCACGAGAGATCCTTAC	54.76	1
Scaffold_2498_12022081	-	AAATAAAAGGCTTATTTTCCGATGAAGTATGGCGATTAAC	49.71	1
Scaffold_2498_12060400	+	CCCGGAACACAACAATCATAGTCGGCATCGCAACACTGTC	58	1
Scaffold_2498_12103097	+	AGAAAATGTGTCCGGATGCAACTGAGCCTGTAAGTGCTTT	56.02	1
Scaffold_2498_12103097	-	CAAATTATGACAAACATATTGAAAAGCACAGAGATAATAG	46.49	1
Scaffold_2498_12190316	+	TCTTTCTTTCACATCTTTTCTTCTTCCTATGTCGTATCTC	49.43	1
Scaffold_2498_12190316	-	TCAAAAAAGTTATAGTGGTAGTTGGCGACGGCAAGGATAG	53.49	1
Scaffold_2498_12398888	+	AGACAATGTCAGTTACATCATGACTACATTGTTTCCATAC	49.87	1
Scaffold_2498_12398888	-	ATTCAAATTATGTAACCTTTTGCAATTTTACAACAAACTG	47.43	1
Scaffold_2498_12399303	+	TGTCCATGTGTTCCTTTCCTGACTTGTTTTTGAGACTTAC	52.51	1
Scaffold_2498_12399303	-	TAATAGTAAGATTGTGTTTGAAATTGTCCAGCCACACACC	51.58	1
Scaffold_2498_12423620	+	CTATTTCTGCCGTGAGCCGAAATCGGAATCCGTTCCCAAC	57.76	1
Scaffold_2498_12423620	-	GTGAAAGCTACATCGGAACGAACCTGGATGCGTCGTAGGC	58.65	1
Scaffold_2498_12456335	+	AACAGCCAATTAAACAAGCTTAAAGAGAGCACTATATACC	50.03	1
Scaffold_2498_12456335	-	AGTTGGAAGACATGACCGTTGTTTGTTTGTTCTCTCACTC	53.92	1
Scaffold_2498_12496974	+	TCAACAGCAGATTACATTACTTGGTGTTGCAGTTGATGTG	53.12	1
Scaffold_2498_12496974	-	GCACCAATAGACAAAACAACCCAAGGAGGAAACCTATTAC	52.78	1
Scaffold_2498_12558485	+	TACATGTACAATGCCGCTGCAGGTATGTTGTCTGTACTAT	53.94	1
Scaffold_2498_12558485	-	CAATCACTGATAAGCAAGAAAACAGAAAAGTACTCCATTC	49.78	1
Scaffold_2498_12593763	+	TAGCAGCTGTTGCTGATAAGGCCAAGATGATTGCTTTCTG	55.13	1
Scaffold_2498_12593763	-	TTTTGCAAACTCAGACATGAAGATGCTGGTTGCCATTCTG	54.73	1
Scaffold_2498_12640140	+	GCTAGAAAAAGCATTCATTGTCTGGCTTCGTAGATACTGC	53.22	1
Scaffold_2498_12640140	-	TTCCTTAATGTCTCAGCATTCAGCAATCAACCAAGCCAAA	53.9	1
Scaffold_2498_12653555	+	AGACCAATCACCCATACCTATCAAAGAGAAAGAGAGATAC	50.68	1
Scaffold_2498_12653555	-	TTTGGGTATAAATCTAACCTTCAATTTTGCATTTCGTTTG	49.11	1
Scaffold_2498_12730670	+	CAGATAACATGTCTATCTATCCGTCTCCTACAGGAGTAAT	50.09	1
Scaffold_2498_12730670	-	CCAGGAAACCAGTTACCAAAAGCAGAATGCAAGTTGTACG	54.77	1
Scaffold_2498_12735543	+	TTAGCTTGTCTTTCAATTTTCCCTTCAGCATTTCGACCAC	53.25	1
Scaffold_2498_12735543	-	AGAGTAATCTCGATTGCTCTTGTTTGTGCTCAGAAATATC	51.18	1
Scaffold_2498_12761390	+	TGAATTATTCTGTACCCGTAGTTTTCTTCCCATTTTATAC	48.49	1
Scaffold_2498_12761390	-	TCGCTCACCGAGCTAAGATTAAATGATAACCAACTAAACG	52.44	1
Scaffold_2498_12800317	+	CCACCTGTACCACACCAGTTCTTTCCTGCAGGTCCTAGCC	58.71	1
Scaffold_2498_12806647	-	TTGAGAATTTTAGAAATGTCTTAAAGGAAGCACCTCATTC	49.18	1
Scaffold_2498_12910795	+	GATCAATATACGATAATAAACATTTGGGTTGGGTTTATTG	47.35	1
Scaffold_2498_12910795	-	AAGCATTTCTGCCTTTCTGGGTCGTAAAATCGTAGGATAG	53.36	1
Scaffold_2498_12937927	+	TTCGTTTTATGCAAGGAGCTCGCGGTTAATATAGTTTTTG	52.3	1
Scaffold_2498_12937927	-	ATTTGGGTTGGATTGGTTTTGCCCGGTCTACTTGGTAGTT	55.6	1
Scaffold_2498_12969335	-	AGAGCCTACCAGCAGCCAAACATCGAAGAATTAACAAATC	53.93	1
Scaffold_2498_13131632	+	CCCAAGTACCAGGGAAAGTAGCATGAATTTCCTTCAAATG	52.8	1
Scaffold_2498_13131632	-	GTGGTGGAAATTAATACTGGAGACACTTTCTATTTCACTG	50.17	1
Scaffold_2498_13421233	-	AAGCAGAGGAATGCAGCAAGACTAGATGGGATGCTTCTAA	54.89	1
Scaffold_2498_13463178	-	AGACCTAGATCTAGTTGAGTACATCTCCCACTCTAACAAA	50.85	1
Scaffold_2498_13540997	+	TTTGACATCTTTTCTTATCATGGGTATTTGAAGAATGAAC	48.16	1
Scaffold_2498_13540997	-	CCAAAATTACCCATCTCAAAATACAACATTTTAACAAGAA	47.64	1
Scaffold_2498_13552902	-	GAAAATGGTATTTTTGAATTACGAGGTAAAAATAGTGTTG	47.01	1
Scaffold_2498_13595512	+	CAAAAAATATATTAGGAATGAAACCACCTTATTGGCTAGG	48.09	1
Scaffold_2498_13595512	-	TAAGTTTCCTAATTTCTATATCCTCATTGATGAAAAATTC	45.17	1
Scaffold_2498_13636648	+	GCCCGAATTTTGGGCTTTTGTTCCGTCTCAATGACAAATA	54.77	1
Scaffold_2498_13665434	+	ACCATTTTCACATCACATTCTAGTTTATATTTGAGCTACC	48.82	1
Scaffold_2498_13665434	-	AAATTAGTTTAATTTATTAACATGAGATCAAGCTAGTTAG	44.2	1
Scaffold_2498_13790768	+	ATTTCGCTGCCGAGGTCTGGTTGTTGACACTTCCCTTTCG	58.6	1
Scaffold_2498_13790768	-	CCATGGAAGACAGGCAAATACCACAACAGTTATTTCAACC	53.26	1
Scaffold_2498_13830889	+	ATTGTCAGTCATTTCTTTGAAGTTTTTACCAAATTAATAG	46.34	1
Scaffold_2498_13830889	-	CATATTATATAATATATAAAAATTGAAAATATTATTTTGG	37.93	1
Scaffold_2498_13929535	+	ACCCCTTCGGAGTGAGGGCTAGAGACTTCAATTGTTTTCG	56.36	1
Scaffold_2498_13929535	-	TCCCGCGGTACGAAATGTCTACATTGCCCTTTATCGACTC	56.72	1
Scaffold_2498_13963344	+	GCACGGAAGGTGTTTGATGAAATGCTTGATCGAGGTTTAG	54.76	1
Scaffold_2498_13963344	-	CCTCCATTACACAAAGCCTCCAACAACCCATTATAAGCAG	53.89	1
Scaffold_2498_14062339	+	GGCAGGAACCTTAGAGACACTCATTAATGTTGTTTATTGC	51.86	1
Scaffold_2498_14062339	-	GCATGAACAATTAGTATTCATTATTATTTTGACGCGCTTG	49.83	1
Scaffold_2498_14090404	+	TTCCTCATCTGTACTGCAAACTGAAGATGCTGAGGTATTG	53.13	1
Scaffold_2498_14090404	-	CAACTGTTCAACTACATACATCAAAGATAAAATCTGGAAG	48.3	1
Scaffold_2498_14145220	+	AGTTCATGGCTAGAGATAATATGTTTGAGATTTATATTTT	45.58	1
Scaffold_2498_14263942	+	TATTGAAAAATTCATACAAAAACAAGTGCAAACCCAAAAA	48.43	1
Scaffold_2498_14263942	-	TCACTGAAGCAAAGTTTAGCAAGTTCATCAGATAATAACG	50.56	1
Scaffold_2498_14316251	+	TTAATGAACCCACCTTCACCCTTAGAGTAGTAGTTGATTG	51.19	1
Scaffold_2498_14316251	-	ATGGGACCCTTGGCAGTCGAGGCTTTCGCAGGGGAGGTTA	61.56	1
Scaffold_2498_14339856	+	CCGCCTTTACCCTTAGAGTTATAGGTGACCGTGGTCTTAG	54.7	1
Scaffold_2498_14339856	-	GTCCTTACGTTCCTCGTGGGAGACGCTAGAAACGGGTGTG	58.98	1
Scaffold_2498_14395460	+	CAATGCAGATTTGTAGTTTGGTTTAATTGTGGATCAAATG	49.65	1
Scaffold_2498_14395460	-	TCTGCCACTGCATATAAAAACCAAATCTGATGAAACATCC	51.81	1
Scaffold_2498_14427409	+	CACTGGTTCAACCAAGGATGTAATCCATTTTGAGCCATGC	54.65	1
Scaffold_2498_14427409	-	TAAAACACAACTTGATTTGTGATCTATCTTGTAGTTAATG	46.87	1
Scaffold_2498_14449321	+	ATACAAAGTGGAAGTGTTTCATTTATTCTTGTGTCTAAAG	48.13	1
Scaffold_2498_14449321	-	ACAGAGATGAGAGAGATATAAAACCCTATCCATGCCACTG	51.95	1
Scaffold_2498_14500703	+	CGAGCGAGGGTATTAAGGTCGTTGGTGATTTGGTGAGATG	55.97	1
Scaffold_2498_14500703	-	CACCGCCACTCACAACCCCGTGCCTCAACCAAAACAGTGG	61.46	1
Scaffold_2498_14501959	+	AGAAATGGTTTCTAAAAAACACAAATATCATTTTTTTGCC	47.53	1
Scaffold_2498_14585391	+	CCGAATTGACAGGTCTAATCACAGCTTCTTCAATACAATA	50.97	1
Scaffold_2498_14734324	+	TGTTCCTGTTATAATTTCCACTATGCATCTCCTTTTTCTG	49.95	1
Scaffold_2498_14734324	-	GTCTAACTTAAGCTCTGAGTCACCTCCTTTTTATCCATCG	51.89	1
Scaffold_2498_14772680	+	AAAACCAAATGGGAACATTATGATGAATGGGAATCAAATA	49.05	1
Scaffold_2498_14799865	+	TCATTTACGCAAATTAGCATCATAGCATATATGAAATTAG	47.04	1
Scaffold_2498_14799865	-	ATCCTATATTTATCAGTGGAAACTTAATCAATTGTGGAAT	46.84	1
Scaffold_2498_14840625	+	GGTCGTTTGATTGATTCATTTATGCTGTGGCAATAACTTG	51.84	1
Scaffold_2498_14840625	-	ATAAACAAAACTAAATATGCGCAATAAAACTTTGTAGAAT	46.44	1
Scaffold_2498_14864304	+	CCAAAACAATCTCTAAATCGGCAAAATGGGATTAATTAGG	49.95	1
Scaffold_2498_14864304	-	TGTTCATCGTCTGATTTTGTTGATTAGAGATCTTGTTTAG	49.04	1
Scaffold_2498_14945264	+	GGGCGGAAATAGACTTCGTGAAGCAGCAGTGTTGGACCTA	57.9	1
Scaffold_2498_15042593	-	CACTTATTAATAATGAGAGGCAGTACTGAAAGATTAACAC	47.76	1
Scaffold_2498_15204967	-	GTTTTTCAAGTAGTAACCAAACAACCCCCAAGTCTTATTC	50.78	1
Scaffold_2498_15243205	+	TTATATATATCTTACCATAGTAAAACACAACAACATTTGC	45.45	1
Scaffold_2498_15243205	-	GTTCTACCAAAAAATTTAATAATTTTCATGATTGTTTAGC	45.22	1
Scaffold_2498_15301257	+	CACAAGTGAAAGTGGGTTATGGAGTCCCACATTTGTTTTC	53.33	1
Scaffold_2498_15301257	-	CTGTGTATTCCGTTTCCTCTTCCAATAGTTTACTGTACTC	50.83	1
Scaffold_2498_15333738	+	TTTACATGTGAATACGTGATCACCCCTACACGTTCTTGAC	53.34	1
Scaffold_2498_15333738	-	AACTGATAAATTCCCTTCCAGAGCTAGTACAACCTGTTTC	51.68	1
Scaffold_2498_15364905	+	TAAATGCTGCCATTTCCTTCAATCCCGATTTAGTCGACAG	53.83	1
Scaffold_2498_15364905	-	TTGTTTATCATCAACCCATCATTTTTACTATTACAATTTC	46.1	1
Scaffold_2498_15435141	-	TGGTGGAGGCTTTGCTTCAGGAATAATTGTTGTCATCCAG	54.84	1
Scaffold_2498_15450031	-	TTGAATTTGTTCCGAAAGACCCATTTACAACCAATCTATG	50.7	1
Scaffold_2498_15488098	+	CGTCCACCACCACTAGCCAATCCGACTACAATCTCACGTC	57.85	1
Scaffold_2498_15488098	-	TTGAGAGGACACAGATGGTGGTCAGAACTTGGTATTGAAG	53.9	1
Scaffold_2498_15511752	+	GATGTGAATCAATCATGTGATAACACACAGCTATTTTTAG	48.73	1
Scaffold_2498_15511752	-	CAGCATAGCTATTCCTTGGAATGGTGTGCCAAAAGCGTAT	55.16	1
Scaffold_2498_15535904	+	ATACCACTATTCCGTCTTTAAATTGTTCTTCTTAGCTTCC	49.71	1
Scaffold_2498_15593964	+	ATTTTTCTCCTCCCGGAACTTATATCCCCCAAGAAATCAC	52.74	1
Scaffold_2498_15593964	-	GCTGGAGGGCAAATAAAAGTAGCATTTTCATTCACCAAAG	52.73	1
Scaffold_2498_15632681	-	TAATTTGGAATGGATTGATGTACTTTACTCTCTTGTAAAT	46.98	1
Scaffold_2498_15675506	-	AGGAAATTAGGTTTAGAAAGAGGGGAAGTGTCGTTGAAAT	51.56	1
Scaffold_2498_15734288	+	GTTCATGGATCCACCAGAGAAGGCACCTGCTGCCAAGATG	58.37	1
Scaffold_2498_15734288	-	GGAACCATTGCACCCATTGCAATTGGGTTCATTGTAGGAG	55.81	1
Scaffold_2498_15735048	+	TTGGACTCAAGGCTGCATCTGCTGTCAATTTATCTGTAAC	53.75	1
Scaffold_2498_15735048	-	GATCCGAGTATTATCTAATTAGTGGCGGAGCCTAGATTTG	51.64	1
Scaffold_2498_15768709	+	CACGTCATCCGGAGAAGTATCTAAAGAAAGGGGCAGCTTA	54.98	1
Scaffold_2498_15768709	-	TCTTAAGCACACTCTTCCAATCAATATTTCCAAAATCTAC	48.93	1
Scaffold_2498_15795219	+	CGGAGCGCCATGTGGCAGGAGATTGATGCTCTGATTGAGG	59.69	1
Scaffold_2498_15795219	-	GTATCAACCTTCCCAACCCCTTCTTATCCTCCAACTTAAC	52.88	1
Scaffold_2498_15796001	+	GCCAAACTGCTTTCGGTTATACTTTTGTAGACTTCTAGTG	51.75	1
Scaffold_2498_15796001	-	CATTCCACAAATTCTCCATCACTTCCTCCTTTCACCTATG	52.38	1
Scaffold_2498_15906163	+	TGACATATGCGGTTTGTTTTTAGTAAGCAGTTTTATTTAG	48.75	1
Scaffold_2498_15906163	-	TAACTATACTTCTTTAGTTTTTGTTGGATTTTGGTGCTAC	47.98	1
Scaffold_2498_15928693	+	GCGCAGTACTATCTCGAAATCAAACAATAATTTGATAGTG	49.94	1
Scaffold_2498_15928693	-	GTGAATAAGCGCTCTCTAGTCAGTATCAACTATGTTTGTG	51.29	1
Scaffold_2498_16080513	+	CGGTCTCATAATGTGAGACCTACTCGTTAGTCATATAAGC	51.49	1
Scaffold_2498_16080513	-	GTAGGAGACTGTCGCGCATGTGAGACCAAACAAAATACAC	55.5	1
Scaffold_2498_16080691	+	TCCAGCAAAATTATTGTCGAAGTAATGGGTGGAATTATGG	51.51	1
Scaffold_2498_16130271	+	TTTCGTGGTTTTGTTAGTGAAGTCGACATGAAATGAAATG	51.4	1
Scaffold_2498_16130271	-	TTATCCACTCTTCAAGCTAAAATTACACATTCGGATCAGG	50.94	1
Scaffold_2498_16181364	+	AAATTGTTCATCAAAAGCAATCGTAAAATAAAAGGATAAC	47.1	1
Scaffold_2498_16181364	-	TATATACTACTTCCGTCTTGATCATTTGTTATACTATTCC	46.23	1
Scaffold_2498_16211596	+	CATGAACAAGATGTAGGAAATTATTTACGAGTTTACATTG	47.53	1
Scaffold_2498_16211596	-	AGAGCCATATTACCGTCATGTAAAACTATTTCGCACAGTC	52.41	1
Scaffold_2498_16268933	-	TAAAAGATAAAATTTTATAGTGCATGAGGGAATTAAAAAA	44.57	1
Scaffold_2498_16279333	-	GCGATCGGTGTTCTCTTCGCCATCGGCATACACCACTGAT	59.38	1
Scaffold_2498_16308101	+	GATGAAGAGAGGAGGACAGGTGATATATTCCGGACCTTTG	53.52	1
Scaffold_2498_16308101	-	AGGTAAAGAGAAAGAAGAGGAAGAAAACCTCAAAATAATC	48.48	1
Scaffold_2498_16464144	+	TGTGTCAATGAAACAAACCAAAACATTAGACCCGTTCATC	52.33	1
Scaffold_2498_16464144	-	AGTTGAATTCACAAGTGAGAAAATTGTTGGATTCGATAAC	49.87	1
Scaffold_2498_16506366	+	GGGCTGGAGACATGCACGATGCACCAAAAGAAACAAAGTC	57.31	1
Scaffold_2498_16506366	-	CATGTATACTTATTGGATCTGAATGTTTTGTCTTGAATAG	46.88	1
Scaffold_2498_16605237	+	TTCAAATATCAAATTGAAAAATTTGAATCACTTTTTTTAG	44.14	1
Scaffold_2498_16605237	-	CCATTACTTTTCTTAACATAACTTTTTCTCAAAAACAAAA	45.83	1
Scaffold_2498_16621992	+	ATTGGTTCTTATTTGTGAAGATTTGCATCTTTTGGGTAGT	50.26	1
Scaffold_2498_16621992	-	CAATCATGATCTCAATCATACCCACCTTGGTTGTCAATAC	51.43	1
Scaffold_2498_16654575	+	TCCAATCGATTATCTGTTGAATCGTTTAAGACTAAAGACC	49.82	1
Scaffold_2498_16654575	-	TACATTCTTACGCACTGGAAAGAAACAGATTAACAATCAC	50.51	1
Scaffold_2498_16681929	+	ATTCACTTTGATTGACCATCTTGAAACCATCTTGAAGAAA	50.24	1
Scaffold_2498_16681929	-	AATACAAAATCAAAGCTACATGTGTCTGGATGATGTCTTG	50.48	1
Scaffold_2498_16762490	+	TTTCGAATAGTTCAAGGGTTTCATTTGAGGTTGGTTTTAG	50.64	1
Scaffold_2498_16762490	-	CCATGAACTGTTCAGACACCAGCAGACTATGTTCATCATT	53.42	1
Scaffold_2498_16900112	+	AAAATTACAGAGATCCCGTTATGAATCGCATGAGTATATG	49.8	1
Scaffold_2498_16900112	-	CAATAAGATATCTTGAACAGAAGGACACGATAACAAATCG	49.4	1
Scaffold_2498_16961470	+	GCTCAGATGTGTTTTCCTCGGGAAACGAAGTGAGCGGATA	56.92	1
Scaffold_2498_17034226	+	ATTAATTAATAATTCGATTTTAACAAGTTGAACAAAACAG	44.71	1
Scaffold_2498_17128379	+	GCACCCGACAGAAACAATTAGTGGATTATATAACCGTTTG	51.99	1
Scaffold_2498_17128379	-	CTCAAAAAATGTACATATAAGTCCTTTTTTATAAAGCTTC	45.34	1
Scaffold_2498_17157951	+	GTATGCGTGCTGAGTTCAAATGGTATTTTTTATCACTCTC	51.12	1
Scaffold_2498_17157951	-	TGCAAATAAGTTGCAATGTACCGCAATTTGATAATGTAAA	50.2	1
Scaffold_2498_17184580	+	GACTGGTATTTTTCTCGGCAAGCCATACTTGGCATTCAGG	55.46	1
Scaffold_2498_17184580	-	CACGCAACTCTAAAACCCCACCAATAGCAGGATGCCAACA	57.4	1
Scaffold_2498_17240828	-	CAAGTGAACAAAACTGTGATATATGACTAGAATACCCATC	48.78	1
Scaffold_2498_17307805	+	TTTGGAGTAATCTCCAACTTGGGTCGCTAATCTCTTGTTC	53.09	1
Scaffold_2498_17307805	-	ATTAATAACATTGAGGCCAAGCTGTTCTCAATGAAGATTG	50.62	1
Scaffold_2498_17341263	+	TAAGATTTAACTAAACAACAAGCTCCTTAAGCCAGAAAAG	49.16	1
Scaffold_2498_17341263	-	CCAAAGTTTTATGGAGTGCCCCTGAATTTACTGAAGTATG	51.63	1
Scaffold_2498_17399012	+	TTCTCCTTCATGATGTCTCCACTTAATTGTACTTCCTCTC	51.12	1
Scaffold_2498_17403639	+	AAGAGGGATAAGACCTGAAAATATAGCTGGTGTTATAATG	48.92	1
Scaffold_2498_17403639	-	CAAGCTAGCCATTGTTCTTGTTTTCCCACCCCGACCATGC	58.04	1
Scaffold_2498_17451629	+	CAATTTGTTTTGTCCCAAAATAGTAGCTCGTTTTCTATAC	48.95	1
Scaffold_2498_17451629	-	CCCCCTTTCAATTTAATAACTTTGATAAGGGTAAAACAAG	48.4	1
Scaffold_2498_17459713	+	TATATAGACTACTACACAGCCAATTAATACTAGGTGTTCC	48.07	1
Scaffold_2498_17459713	-	CTCTGAATTCCCTCGCAAACTAGTATTCAAACATAGCAAG	51.66	1
Scaffold_2498_17533314	+	AGTGTGATACTTTTAGCACTTATGCAGAGTCCTTACCTTC	51.63	1
Scaffold_2498_17533314	-	TGTAAAGAAATGACAGGGACAGAGTGTATAGAAACACCAC	51.69	1
Scaffold_2498_17534957	+	AAACAGTTTAATTTAATATCAGAACTAATTGCAGGTTAAG	45.94	1
Scaffold_2498_17534957	-	TTGACGAAGTCGTAATAGTAATTCCAGTATAGAAGCATAA	48.75	1
Scaffold_2498_17605490	+	GGGGTTAAAATCACATGGAAATCTATCGATTGTTAGTACG	50.36	1
Scaffold_2498_17605490	-	AAATTAGACATATGACAAGTTGATGATTTGCAATTTAGAG	47.23	1
Scaffold_2498_17637034	+	GCCTTTAAATGCCGATGTTTACCAGTCACCAACTTCTAAC	53.35	1
Scaffold_2498_17637034	-	GTCATGAGACCAAGGATATCAGGTCTGAAGATTCCAGCAG	53.96	1
Scaffold_2498_17637505	+	TTGTTTGGGCTCGTTGACGAGGACGCCAAAAGTGTTGCTC	59.28	1
Scaffold_2498_17637505	-	ACCGGTAAAATCCATCGGGAATTTGGGTTGTCCATCATAC	54.63	1
Scaffold_2498_17692795	+	CACTTAAAAGTATAATAATTGTCAAAACAGTCACAAATTC	45.8	1
Scaffold_2498_17692795	-	GCGAGTAGCTGGAGTAACCAGAAAATGTTATGTTGATTAG	51.53	1
Scaffold_2498_17757973	+	ATCGCTCTACTTTAGAAATGACTGGTGGATAATTTGATAC	49.51	1
Scaffold_2498_17757973	-	GTAACGACTAACGAAAGAGAAGGTGCCTAATTATTAAGTG	50.22	1
Scaffold_2498_17840895	+	GCCTCCACCCTACACTTTGCTCCCTGATGCAGTAGATTTC	56.74	1
Scaffold_2498_17858940	+	TATGGTATATGCTAATCTTTTAGCGTTACATAAGGAAAAC	47.46	1
Scaffold_2498_17927936	-	ATCATATTGTTTGGTGGACATGACGCTTTTGTATATAATG	49.41	1
Scaffold_2498_17940416	+	TTTTGCAGCCTGAATAGAACCAGCTCTAGCACACAATAAG	53.75	1
Scaffold_2498_18037087	+	AATTTCATGCATCTGAAGAGAATTGGCAGGTAACACATAG	51.53	1
Scaffold_2498_18037087	-	AATAGTTAGTGTCTATGAATAACATATGGTGTTAAATTTG	45.24	1
Scaffold_2498_18096612	+	TTTATTTTGTTGGAACTTGCTGGGATCGGTGTAAGGTAAG	52.61	1
Scaffold_2498_18096612	-	CACCATAACACTTATGGGATATGCCGGTAGAGTCAATGAT	52.63	1
Scaffold_2498_18130987	-	CGAAAATCTTTTCTTCGTATGAATACTAACTTGGGGTCAT	50.07	1
Scaffold_2498_18272075	+	CTCGCTCCTCCACACTCAATTTGGTTCATATAGGTCTTTG	53.52	1
Scaffold_2498_18272075	-	GACACGGGACACATTAATTACGTTTTATAAATTTACTTCC	48.73	1
Scaffold_2498_18308594	+	AGCTTCGAGGGCCCAAGACTCTGTCTGGTCACAATACATC	57.29	1
Scaffold_2498_18321373	+	AAATAGTAAATATATAGTGGCACTTGAGGTGAGTAGTTTG	48.05	1
Scaffold_2498_18321373	-	AGAGAAGGTAACATATCATCTAATTATTGTCCAAATTTTC	46.23	1
Scaffold_2498_18356674	+	GATGCAAGACAAGGTGTCTGCAACATTAAACATCCAACAT	53.41	1
Scaffold_2498_18356674	-	GGAAGAGTAACCATCACATTCATGGAACTGGCTAACTGAG	53.31	1
Scaffold_2498_18390744	+	GAATAAGGAAAGAGATTTTTATTTAATGGCTATATTTGTG	45.06	1
Scaffold_2498_18390744	-	CATGCTTTATGTGATACGGACATGACCGGTGATAAAGACG	54.02	1
Scaffold_2498_18469522	+	AGAAAACAGAACCCATACCTCATCAAATTGGATTCTTTAC	50.03	1
Scaffold_2498_18499134	+	TAATACCATGAATTATGAATACATCTTTGATGACATCATG	46.38	1
Scaffold_2498_18499134	-	ATCGCACCAAAAGCTTGCAGTTGAGTTTGACAATGGATAC	54.79	1
Scaffold_2498_18546161	+	GTAAACGTAGTGTTGTTTATACAAGTATTATTTTTAGCAC	46.54	1
Scaffold_2498_18546161	-	ACTATACACTTGACTTATTCTCTTATCCTAAACCCTAAAG	47.19	1
Scaffold_2498_18578363	+	CGGTAATTATGACTTTGGTTGAATCCCCTCAACATAAAAA	50.39	1
Scaffold_2498_18578363	-	TATGAATTATTTGTTGTGATGAATATATCGGCCCTCTCTC	49.4	1
Scaffold_2498_18713811	+	GTTGTAGATAGCGTTCTTCATTTTATTAAAAAAACAATTG	46.37	1
Scaffold_2498_18713811	-	ATACAAAACCTTTCCCATGAATAATTGAGAGATTGTATTC	47.71	1
Scaffold_2498_18735853	+	TGTTCCCCTATTCCTCAGACTCACCTTATGCTTTCCAGAG	54.38	1
Scaffold_2498_18735853	-	ATTGAGTTCATGTCTAGCAAAATGTCAGGCACTGAGTAAC	52.54	1
Scaffold_2498_18800210	+	GGCTGATTGATTATTGTCATTTCTGCTGTTTCCATTGTTG	51.76	1
Scaffold_2498_18800210	-	GCGTCGCCTAAACTCTGATACCATTAGTCTTTCTCAAAGG	53.6	1
Scaffold_2498_18829457	+	AGTAGCCACTGCCTTAGGACAAAAATAACTGCCTAAACAC	53.5	1
Scaffold_2498_18856449	+	GGGCTGATGTTATGGTGTTCAATTCAGGGCACTGGTGGAC	57.43	1
Scaffold_2498_18856449	-	GTTCTCCACATTCTTTAGTCTATGAGGGATTCCGTGTAAC	51.88	1
Scaffold_2498_18934259	+	TTGTTAGTGTATTTTACTAATTCTCATCTTCCGTTTCAAG	47.79	1
Scaffold_2498_18934259	-	TTAACTAAATTCGTCGTGAAAGTTAGACTCTCTTTTTATG	47.88	1
Scaffold_2498_18975880	+	AGCGAAGTAAAACCCCAGTCGGAAGCTGACCTCCACAAGC	59.17	1
Scaffold_2498_19067928	+	GTTCTTGAGTATATCATTGGGTCTTGGCGTAGCCTTAATC	52.27	1
Scaffold_2498_19067928	-	TCCCTGATTACTAGCTTACATAATTTAGGACTTCATGTTG	49.08	1
Scaffold_2498_19206933	+	TTAGCAGTGCCACGTTTCAAATTTACAAAGCGACTGATTT	53.56	1
Scaffold_2498_19206933	-	GGCTTTTATGTTATTGGCTTATTCCTACGCCTTATATTTG	49.64	1
Scaffold_2498_19210034	+	CCTAAATTTAGACCAAAAGTTGAAAAATTCGCGGAAAATA	49.15	1
Scaffold_2498_19210034	-	TGTTGGTGATTGGATCTGTTTTTACATATAAGACCATTAG	48.61	1
Scaffold_2498_19235693	+	ATAACATATAAGAGTGTTGATCCGATACTCTCTTAATTTC	46.69	1
Scaffold_2498_19235693	-	GACCAAATTAAATGTGATATTGGACTGAGAGTTGTTCAAG	49.61	1
Scaffold_2498_19290746	+	TACTAAACATTTGAAGCAATTAGAGAGTTATAGAATTGAA	45.85	1
Scaffold_2498_19290746	-	GATAGTGTAAGAGTAAGACTAACAGCCTTTGTAATCAATC	48.49	1
Scaffold_2498_19318295	+	ATTAATACCTTCCGTTTTCTTTTGTTGATGAGGGAACCTG	51.4	1
Scaffold_2498_19409554	+	AATTTTATCCTTGTTACCTTACATAGCTAATTGCTCTTGG	48.78	1
Scaffold_2498_19409554	-	AAGCAGTCTCTAAAACGGTAACATGTTCCTCCTTAACTTC	52.04	1
Scaffold_2498_19442101	+	TCCCCATTACAGTTGTTGCAGAGCTCCTATCAGTCACCAC	56.2	1
Scaffold_2498_19442101	-	CCACACCAAAGCATGCATCTCCTGTAGTGCAGGTGGTTAG	57.31	1
Scaffold_2498_19546234	+	AAATAAGTGAGGTGATGTGTCGTGGGTGGAGGTGGTGGAG	57.35	1
Scaffold_2498_19546234	-	CCTTAATTGTTTAGTTAAATATTAAGAGGTAACAGAATTG	44.67	1
Scaffold_2498_19585636	+	TGATCAGAGGTGAGGCAAGGGCCATATTTCACAACTCCAC	56.51	1
Scaffold_2498_19585636	-	CACTCCTGAGAACATCAAGGGTGCTTTTGAGCAATTCTAC	54.04	1
Scaffold_2498_19675894	-	ATTTGATAGTTTAACTTCATCTTTGATTTCTTCGCTGTTC	48.6	1
Scaffold_2498_19730777	-	TTAGGATAGGAATCGATCATCTCTTTGAACTCTTTGTTAC	49.15	1
Scaffold_2498_19801121	+	AAGGAAAAACTAGAAATTTTGCATTTTGTTTCAACTAAGC	48.58	1
Scaffold_2498_19801121	-	TGACGGTCTTTAATTGAAACAAAAATCACCTTCGAGAATC	50.94	1
Scaffold_2498_19851806	+	AGATTTTGTAGTTTTGTTCCTTCGTAATTTTGGATTTAAC	47.73	1
Scaffold_2498_19851806	-	AGAAAATTCACCGGGAAAATATATAATAATAGATCAACAG	46.17	1
Scaffold_2498_19906328	+	TCGCAGATAGTGCTTCACCAGTTCAGAAAACTACAAGAAG	53.44	1
Scaffold_2498_19906328	-	AGAATAAAGGTAAGAAGTCTTTGCTTAGTGTTGTTGTCAC	50.21	1
Scaffold_2498_20005440	+	AGCTTGTGGAATGTCTTGCTCAAAGGCATTGGTTCTTTAG	54.25	1
Scaffold_2498_20005440	-	TTATAGATATCCTCAATAAGCACAGCTTTCACTCTAATAC	47.71	1
Scaffold_2498_20167333	+	ATAATCGATGCAGAGATTACACTCTACAGTTCATCATATC	49.05	1
Scaffold_2498_20167333	-	TTATATATTCTTATACCATAACCTCAATATGATCCGTCTC	45.95	1
Scaffold_2498_20217200	+	TGTGTACGTATCATGGAAAATTGCAACCATAATGCTATTG	50.9	1
Scaffold_2498_20217200	-	CTTCATGTTGGTGGTCAAGTCACATAACCACGATCCTAAG	53.63	1
Scaffold_2498_20219465	+	TCACGGTCGATCAAGCCTCGGTCAACAGCTTTAATCTAAC	55.77	1
Scaffold_2498_20219465	-	GTGGTTCGGGTTGTCTGCCCGAAGACCGATGTTAAAGAAG	57.48	1
Scaffold_2498_20269219	+	CTAACATAATTAATAAGTGGATATAAGGTACCTGAGAAGG	46.46	1
Scaffold_2498_20272603	-	GGATCATTCGAGCTACATATATGGCAATCATATCCCGATT	51.65	1
Scaffold_2498_20301266	+	CTTGGGTTAGTGTGTGATTGGGTGGCTGGGTCGCTGGAAC	59.61	1
Scaffold_2498_20301266	-	AAGAACTATTGTACGGATCTTGACCTTGATTGACTGAAGC	52.12	1
Scaffold_2498_20409295	+	ACTTCCTTAGGCTTGTTGATTGTTGGCCTATACGTAGAAC	53.13	1
Scaffold_2498_20503440	+	TTTTGAATCAAAGGTATGGCTCCCACTTTTCTATTTCATC	50.36	1
Scaffold_2498_20509854	+	GACATCTTTCTTATGCTCATTTGATACGCAAGAACAAAGC	51.6	1
Scaffold_2498_20509854	-	TGCGAAGTTAATTGCCATTGGTTCGATAGCAACATTATCC	53.31	1
Scaffold_2498_20564585	+	GGATTTGTACCTCACTTGGATATTCAACTTGCCTACACTG	52.42	1
Scaffold_2498_20564585	-	AGTCTTGTGTTGATATTTTCTGGCCGTCTACGAGGTAAGG	54.06	1
Scaffold_2498_20705232	+	AAATTAAGTTTCAAATCGACCATCTAAAAGAACAATAATC	46.32	1
Scaffold_2498_20705232	-	AATTATTTACAAGTACATGATTCAGGGAATGTTGTGATAC	47.76	1
Scaffold_2498_20748000	+	GCTCGGTTGAGAGGAAGTAAAGAGCGCTGTAAAATAATCC	53.92	1
Scaffold_2498_20748000	-	ATTGGGAAATTAGTAGATGACGAGGGGTGTGAGCGTGAGG	56.15	1
Scaffold_2498_20790568	+	GTCCCTCCTACATAAAATTTGGAGGGAAGCACCAAGACTC	54.28	1
Scaffold_2498_20790568	-	AAATAGAAGTACGAAATAAGAGCAGTTTAAATACAAAAGG	46.91	1
Scaffold_2498_20860722	-	CAACTGAGTAACTCCAACTCCATATTTGATTTGACTAATA	48.31	1
Scaffold_2498_20916786	+	ATTCACCTTATGATATTTTGGGCGTTCTTTTCATCATTTC	49.77	1
Scaffold_2498_20950391	-	TGCTTTTTTTAACAGAAAGTTGAAGACAAGATTTACTCCT	49.16	1
Scaffold_2498_21026740	+	ATGAGAAACGTATTTCCCCTCCATGTATGTAAACCAGGTA	52.11	1
Scaffold_2498_21097673	+	ATGTTGTCATTTTCAGGTGACATTTTTACTGAACTAATGC	49.99	1
Scaffold_2498_21097673	-	AAATCCAGAGTGATCACCATTAACTTGACATACATTCTTC	49.83	1
Scaffold_2498_21122681	+	AAAACCAATCAATTACACTTCCATACTATACAAATAATCG	46.79	1
Scaffold_2498_21122681	-	TTGGTTAATCTTGTTTACATCCCAATCATGTGTTTACCTA	49.49	1
Scaffold_2498_21283874	-	GATGAAGATGAAATGAAAAGATTCAGAAAAGCAAAAAGAC	48.47	1
Scaffold_2498_21301807	+	CCGCCTCAATAACCGCCTCAACTGTAATTCCATACTCCTG	55.8	1
Scaffold_2498_21301807	-	GGATCAAAGGGTAAGGCCATTGGTATCGACAAGTTTGGAG	54.8	1
Scaffold_2498_21358329	+	AACGGATAGCTATCCCTTCCCGGTGGCTTTAGACTCAAAT	55.64	1
Scaffold_2498_21358329	-	GAAGTAGTAGTAGTAGTTTCTTCCTTGATTACTTCAGCAC	49.33	1
Scaffold_2498_21425495	-	CTCGCGTCCAGGCTTCAAGCTTTGGCAAGCCTTGTAAATG	58.54	1
Scaffold_2498_21470044	+	AGTAAAAATTATGCATTGTTAATATAAAAAATATCCTTAC	42.56	1
Scaffold_2498_21497551	-	GAGGGGCGATAAGTTTACAAGTTGTCTCCCAAATCTTGTT	53.5	1
Scaffold_2498_21541116	-	ACAATCATTATGATTACCGTTAGATGATACCAACATGTCC	49.67	1
Scaffold_2498_21603673	-	AACAAAATATAAACTTTAACCCAGAAAAATACCCAAATCA	46.86	1
Scaffold_2498_21633679	+	CCAACAACATTTAGCTATTTTTCAACTACTTTCTCTGTCC	49.73	1
Scaffold_2498_21662168	+	GAAAAATAGATCCCTTTGAATAATAACAGTGAAAAGTTTG	46.61	1
Scaffold_2498_21662168	-	TATTCCAATGGTCTCCCCTGCCTTAGTTTACAATAAATCC	51.54	1
Scaffold_2498_21690121	+	AACGAGATTCCTGTGTTGAACTTGAATGAAGGAGAGGAAG	53.21	1
Scaffold_2498_21690121	-	TCGTCTCCATAACAGGCATATTCTGTCCACATTGTCTTAG	52.75	1
Scaffold_2498_21745326	+	GTCTCCGGGGCGTGAGAATTTGTTAGTTGCTGATATGATG	55.11	1
Scaffold_2498_21745326	-	GTACATTCAAACGGTAACAACAAAGTGGCGAGCAGCTCTT	55.68	1
Scaffold_2498_21746031	+	ACTCGGGTTAAGCGAGGGAGTGGGGCTGTGAGGAGTTCTG	60.37	1
Scaffold_2498_21746031	-	ACCCCTGCGTCTATATTTACTTTAACAAAACCCGCTCGTG	54.85	1
Scaffold_2498_21903766	+	AACGGGGAAGAGACCTTTGACCTAACCATAAACTCGAAAC	54.24	1
Scaffold_2498_21903766	-	GGTCAAGCATAGCTAGTGCAAAGGGTGCTAGACTCATAGG	55.33	1
Scaffold_2498_22062458	+	ATTTGGAGGCTTACCATCGATCAATTATCGATAGAAAGCC	52.13	1
Scaffold_2498_22062458	-	TAAAAAATGTTAGGGCACTCTCTAAAACCCTCTCTCTAAA	49.88	1
Scaffold_2498_22114926	-	TGACATCATTTAACTTTCATTGATCTCTTGGAAGGATACC	49.65	1
Scaffold_2498_22115088	+	TAAGCTAGATTATTCCCATGAAATAACCATTATTTTATTC	45.06	1
Scaffold_2498_22115088	-	GGAGAAACATCTCCAACAACGTAGGATTGATACATAAAAG	50.28	1
Scaffold_2498_22296718	+	TGTCTCCACTAGCGGCTTCACAGTGTCTTCTATATACACC	54.53	1
Scaffold_2498_22296718	-	TGGATTTAACTTGTAAGGGGTTTGTTTGTGCAGATGAACG	53.2	1
Scaffold_2498_22340466	+	TGAACTATAAACTACGAACTTTCTTGTTCAATGCTAAATG	48.3	1
Scaffold_2498_22340466	-	TGACTGTATGAGTTACAGACAGGTATTTCTTACCAAAAAG	49.46	1
Scaffold_2498_22435475	-	CTCCACAAATCTAACAATCTTTTGTTCGGGTCTTTCATTA	50.4	1
Scaffold_2498_22468886	+	CTACTGAGAGAATTGAGTCTTATTGTATCTCGTCATGTTC	49.49	1
Scaffold_2498_22468886	-	TCACCCTATAGTACTCAATAGGATTTAAAAACACCCATCC	49.88	1
Scaffold_2498_22574852	+	GCCACGGGTCAGGCCCGTTTCCATCCGCATGGGCCGCAAC	66.15	1
Scaffold_2498_22574852	-	GTCTCGCCTAATTACCGTCTTGCCCCCGAATTCCCCATCC	59.06	1
Scaffold_2498_22613073	+	TTACTGCTCATATATTTTTAAGAAATGTTAAATATATATG	41.73	1
Scaffold_2498_22613073	-	TTTGTCCTAATACTTACAGAGCTGGATATTCCCCAATAAG	49.93	1
Scaffold_2498_22672671	+	CTTGGGAAGGCTCACAGTTCATCATCATCATTGTAACACC	53.92	1
Scaffold_2498_22746564	-	GTCGAATATACGCAGCCTTGCCCTAGTCCTATTAACTTAG	52.95	1
Scaffold_2498_22805459	+	CCATAGCAAACAAAACTCTTTGAAACTCATCTATATTAAC	47.44	1
Scaffold_2498_22805459	-	GGTAGACTTGAGAGTTTGAAGAGACGGGTTTTTGTTATTC	51.51	1
Scaffold_2498_22836577	+	ATTTTCGGTGAAAAGTTATCTATTTTTATTTTGAATGAAT	45.13	1
Scaffold_2498_22836577	-	AAGGTTCTTTTGGCATGTTTCAGACTGACGAGCACTTTGC	55.9	1
Scaffold_2498_22883642	-	ATTTTGTAGTTAAAATGTCGACATTTGGCCCCGTATTCAG	52	1
Scaffold_2498_22911136	+	GGAACGGTTAAGTTTTCTAAACCCTCTGCCATTTTCATAG	51.82	1
Scaffold_2498_22911136	-	GTATCATTTCTGTAAATTATGTGGTTACTTAGCTTGTACG	48.16	1
Scaffold_2498_22924139	+	TCTTTTTAGGCAAACAAACACTCTTCCTTAAAACGGAGTA	51.13	1
Scaffold_2498_22924139	-	CCGTGTACACCTCTACCCATAAGTGCATAACCCATGTGAC	55.44	1
Scaffold_2498_22980736	+	GTTGTGGAGCTTGATGGCTGTTTTGGTGGTTATTATGGAG	54.34	1
Scaffold_2498_22980736	-	CTTGCCCACGCCACCACGACCACTACCTCTCTCACTTTCC	60.23	1
Scaffold_2498_22988761	+	AGTTCTACAAACAGTGAGACCCATTTTAGATCCAGCCAAC	53.17	1
Scaffold_2498_22988761	-	GTGGAATTCATATTGGTTAATGGATCATGCTGTTGATAAT	49.17	1
Scaffold_2498_23015365	+	ACCATGCAAACGAGCCAATTTGCATGACTGTGCTACTATC	55.61	1
Scaffold_2498_23015365	-	GTGAAAGGAATGGAGGAATATAACGATGACTTCGGGGTAA	52.72	1
Scaffold_2498_23043995	+	AAATATTCAAGTGTCTGATAATTCCATATTAATTCAGTCC	46.27	1
Scaffold_2498_23043995	-	TTGCTAAAAGATAGATTGGTTCCAATTTGGTATGTTATGG	49.05	1
Scaffold_2498_23048417	+	AAAATGCTTACTTTTAATATCACTGTAGTACTCCGTATTG	47.57	1
Scaffold_2498_23048417	-	TTGCGACCACTCACAGAAAGGTTTGTTTGCATTCATCATC	54.76	1
Scaffold_2498_23139146	+	ACCTATTTGCTAATGAAAAGCCCCTGGTCTGCAGGTTATC	54.43	1
Scaffold_2498_23189904	+	TCTTTAAAAGTTTAAATAGTCTTTCCGTAAAAATGCCTTG	47.59	1
Scaffold_2498_23246849	+	AATTTGAAAAGGCGGAGGAGTTGATCAATAAGATTAGGAA	50.77	1
Scaffold_2498_23246849	-	CGGTTGTGAATCAGGTAACCGTCTACAAATGCACACAATG	54.74	1
Scaffold_2498_23251147	+	GATAAGTACCCTTCTAGTATCATGCTTAAGCTGTATTTCC	49.25	1
Scaffold_2498_23251147	-	TCTAAAATAAAGCCTTTCTTATCCATTTCTTCCAGTAGTG	48.42	1
Scaffold_2498_23297228	+	TGATAAAAGAAGGAGTACAGGGCAAATTATCGAGATTCAG	50.64	1
Scaffold_2498_23346915	+	GACCCACCACGCCAATTAGAACACCTATGGCTATAAGAAG	54.43	1
Scaffold_2498_23346915	-	TAATGGTTGATGCTTATCGTACGGGTGAGCTGGCGTGGTG	58.15	1
Scaffold_2498_23371547	+	ATAACACAAAATTAAGGACGGAGGAAGAAGAAACTAAATC	48.91	1
Scaffold_2498_23418093	+	ATCTTCAAATTCCCTCTTTAATCATTCAATCACAGTAATC	47.73	1
Scaffold_2498_23418093	-	AGGGTGAAGAGCATGATCACAAGACCAGTAAAACATAAAG	52.17	1
Scaffold_2498_23418398	+	AACCATTCCCCTACTCTGGAGACAACCTTTCTACTGTACG	54.37	1
Scaffold_2498_23418398	-	ATGAGGATACCTGTTGGATTTGCAAGGGCAGTACAGGAAC	55.45	1
Scaffold_2498_23485337	-	GTGTTGTAGATACAGAAGAGCGTCTTAAACCGTGGGTATG	53.44	1
Scaffold_2498_23510949	-	AGGGATGCTGAAGAGGAAGTCCTCGATTGCATCCCTCGAT	57.79	1
Scaffold_2498_23537606	-	TCGAAACCATACTCAACCATCTTCAACCCCAATCAACCTC	54.39	1
Scaffold_2498_23663136	+	GAAAACCATAACTACAAAAGTGTGTATAGAATCATCTCTC	47.73	1
Scaffold_2498_23663136	-	CCAGCCTTAATTGGTTGGATCCTTCTGCTCGGATGAATTT	54.77	1
Scaffold_2498_23755678	+	CTGAGGAAGGCTTTGATAAATATATCGAGCTACAAACTCC	50.95	1
Scaffold_2498_23755678	-	TTTGGCTGCTCACTACAAGTCTGATTTATTTCCTCTGATG	52.23	1
Scaffold_2498_23797339	+	AACCATTTAATGTTTTCGAAAGAAGACCTAAATTCCTGAC	49.49	1
Scaffold_2498_23797339	-	TTTGGCAATTTGTTGGCATATCTAGAAGGATGGGGAGCTT	54.36	1
Scaffold_2498_23837185	+	ATCAAATATAGAATACACAAATGTATGCTTTCGGATTATG	46.77	1
Scaffold_2498_23837185	-	ATTCGCAGTTTAAAATTCCGTGCTGTTAGCATTTCTCTAC	52.25	1
Scaffold_2498_23894519	+	TCATTGTTTTACCAAAATGAACGGCGTAAGTGATAATATG	49.87	1
Scaffold_2498_23894519	-	ATGCGAGTTCTGTTCAAACCTAATACAAGATGGATAGGAG	51.69	1
Scaffold_2498_23940208	+	ACTGCTAAGTTTTGACCTACTTGCTTGGAAAATAATTTAG	49.34	1
Scaffold_2498_23940208	-	TTACCTATTTAATCTTCGTAAGTCGACCGCTATCATGGAC	51.57	1
Scaffold_2498_23945129	+	CCCTGCACAAGTACACAGCTACACTCATCCACTCTAACCA	56.04	1
Scaffold_2498_23945129	-	TTCGGTGACGTTGACAGCGGCGGCGATGACGGTAGTCGTG	63.05	1
Scaffold_2498_23970115	+	AATTATTATTCATTTGGCTACACATGATAAATAAATTTTG	44.24	1
Scaffold_2498_23970115	-	CGTGGAAATTATCCCTTTATTAAATAAACTATTTTTATAC	43.74	1
Scaffold_2498_24051935	+	AGAATTTAATCTTCTTCTTTTCTAAATTCGCTAGATTCTG	46.65	1
Scaffold_2498_24051935	-	TGACAATGAAGCTTCACCCTCTGAACCCGTGACTGAATCC	56.64	1
Scaffold_2498_24149494	+	TTATGTAAACTCAATATCCATTGTAATTATTCATCCTAAT	44.33	1
Scaffold_2498_24201926	+	AGCGCAACCAAGTTATACTACACACGTGCTTATAGGGTTC	54.58	1
Scaffold_2498_24201926	-	AGATCTTGTTAGTAACTATGTTTTTGTGCGTGAAATTGAG	49.62	1
Scaffold_2498_24280725	-	GTGGCAACTCAGGGCCACTGTGTTACGACTGAGGCTTGGG	60.64	1
Scaffold_2498_24348902	+	TTACTGAAACTCAATTTCACGCACACAATAACAGTCAGTA	51.28	1
Scaffold_2498_24348902	-	TATATAAGTTTATATTATTTTTGTTATAGGTGCGTGAATA	43.3	1
Scaffold_2498_24356023	+	CGACACTCTAGGGGAGGGCGTGACAAATCTGAAAACAAAC	56.27	1
Scaffold_2498_24356023	-	TGGGGAAATGACCAGTGACTCGAAAACAGACTTTGAAATG	53.92	1
Scaffold_2498_24448490	+	AAAATGGGTCCTTCACGAGCATATTAACCGGATTTTGTAG	52.59	1
Scaffold_2498_24448490	-	AACCCACAATAAACCCTAATATTATCCCATCTTCTCATAC	48.86	1
Scaffold_2498_24480329	+	TTTCCGTTCCGTACCGAAACTTTCTCAGCCCTAAGTTTAT	54.11	1
Scaffold_2498_24480329	-	TGTCCAAGTATCGCTGCCCAAAATATTGGCCACTTCCTTC	56.11	1
Scaffold_2498_24508310	+	AATAATGCCCTTAAACAGCTCCCTTTTTTACCCTTGGAAC	52.67	1
Scaffold_2498_24508310	-	TTGCGCAAACTAAAAATTAAAGGAAATAAGGGCCTAGCAG	52.26	1
Scaffold_2498_24557502	+	TCTCCTCTTCATTCTCGTGTTTCTTTGTCATTTTCATTTC	50.59	1
Scaffold_2498_24557502	-	AATTCACCTATAACTCAGAAATAGTAATAGTGACTTCAAG	46.68	1
Scaffold_2498_24622240	+	CAACGAGTATGTCCCAACCTACAAAACTACCATCATCAAG	52.45	1
Scaffold_2498_24622240	-	GCCGCCTTAGATCTAGGGTTTGTGACTTTGTGAGGCGATG	57.26	1
Scaffold_2498_24658002	+	GACCAAATAGATTCAAACTCTTTGGTAGCCTTCTTGAAAC	50.74	1
Scaffold_2498_24658002	-	CCCTATTGAATCATTATTGAATTCCATTCAAGTTGTTAAG	47.39	1
Scaffold_2498_24709243	+	TTGCAGTAATTTCTGATCCAGCAGGAGGAGTATTCGTGAC	54.23	1
Scaffold_2498_24709243	-	TTGCCCTTCCTGAACATCAGCCTAATAGTCGAGGCATGAG	56.32	1
Scaffold_2498_24756503	+	CCCTAGGCATGCCTAGTGGTTTCTTCTTAGCTTGGGAGTC	56.27	1
Scaffold_2498_24756503	-	AGCTAGTACCTAGAGTGAATAGTTCTGATGAAGTATGTGG	50.45	1
Scaffold_2498_24831519	+	GTTTCTTGGTCTTTGTGTCATATACAATAGATAACATCTC	47.76	1
Scaffold_2498_24831519	-	CTTAATCAACATATTGTACTTAATTTGTTTGGTAACCATC	46.37	1
Scaffold_2498_25002249	+	GATGTGACTCGCCTCACATACTCACATGCATAACTGTGTC	54.96	1
Scaffold_2498_25123044	+	TCAATATGTTCTGAAGTTTATATCTTTCTGTAAGGTGCTC	48.38	1
Scaffold_2498_25123044	-	ACACGAATTACAATGATGAAACAAACGAGTACAATAGATG	49.59	1
Scaffold_2498_25156641	+	TGACATCCAAATTTTGATGGACCTTAGGAAAATGATCTTG	50.35	1
Scaffold_2498_25156641	-	GACCCCAATTCTTGATAGCTTTGAGGGATCCCAGCTCATT	55.18	1
Scaffold_2498_25183643	+	TATCCAAATTCTGATGGACCTTGGTAAAATGATCATAAAG	48.59	1
Scaffold_2498_25224531	-	TAGTTACAAATTTCTAAATCATGAATTTTCGTTTGTGATG	46.67	1
Scaffold_2498_25234741	+	TATTAATTGACATTTTATACATTGTTTCTCTTGAGAGCTG	46.77	1
Scaffold_2498_25234741	-	TCTGAATCTTATTGCTTTCGTATACTAATTTACAGTCGTG	48.73	1
Scaffold_2498_25349239	+	ACCTCAGTAGGCCTCTTGGCTCCAAATATGGAGGCTAAAG	55.78	1
Scaffold_2498_25349239	-	CTTTCATAACTCCGGGTCCACGCAGTAACAGCTCTCCAAC	57.06	1
Scaffold_2498_25381751	-	TAGTTCAGTAACCTGTAACACCGGTGTCACTTCGCATTCG	55.71	1
Scaffold_2498_25431339	+	CTCTCTATTACTTGAAAAGAATGGACTTTCGTTACTTTTG	48.32	1
Scaffold_2498_25431339	-	CGTTAAAACGTTACTTTTACAAATTAATTACAGCCATTAG	47.15	1
Scaffold_2498_25480394	+	AGCTTGGTAGGAGCCAGAGATGGATTCGACAAAATCTCAC	55.24	1
Scaffold_2498_25480394	-	GGTGGGATAATGGTCGCCTTTATTGACGCGTATTTTGGTG	55.7	1
Scaffold_2498_25511227	+	TATCGAGAATTTTGAGAGTGGCAGTAGAGGGGTGGCCAAG	56.1	1
Scaffold_2498_25511227	-	TTTCACGACGGCACATATGAGTGGCATCCTCCTCCTCAAG	57.65	1
Scaffold_2498_25582713	-	CCTAGAAATTGAATTAAGCCAAGCGAGGGCATAAATTTTC	51.35	1
Scaffold_2498_25651239	+	GCACTAGTAAGCACTTTGAGATCCTTGAGATTTTACTTAG	49.97	1
Scaffold_2498_25651239	-	AAATTAATCAATTACGTAGAGAAATTAAAATTTGGGGGTA	46.38	1
Scaffold_2498_25683649	+	AAAATACTACGATTATGGATTCTTTAGCGCTAAGATCAAG	48.75	1
Scaffold_2498_25683649	-	ACATGATTATACGAGTACTTACATAAAATGCCACGACTAC	49.64	1
Scaffold_2498_25772656	+	ATTATGGTGTATACTTATACCTTGTATTGATTACAGAACG	46.83	1
Scaffold_2498_25772656	-	GCAGTTTCTTTTAACTTTGCTGGATCAGAGTGGCCTGTTG	54.75	1
Scaffold_2498_25797049	-	TTATATTTTAGGAATATCACACACTCAGTTTGATCTGTTT	47.02	1
Scaffold_2498_25822190	+	CAAAATAGACTTGCTAAGTTTCTGACCTGTTATAACAAGG	49.29	1
Scaffold_2498_25822190	-	TTAAATAATATTATAAAATAAGCCATTTCACTTCCACGTC	45.79	1
Scaffold_2498_25839159	+	TATCTCGCTGACAACCTCGTGCAAGATTAACGCACAAAAC	55.64	1
Scaffold_2498_25839159	-	TCAATATTAGTCCGAGTAGCGTATGTCGTCTCTAATATAC	49.61	1
Scaffold_2498_25914728	+	AATGACTCGATAAAATTCCTTTGTAGTTCCGGGGGGGTCC	55.17	1
Scaffold_2498_26036454	+	CACCAAGAATAGATCCGCCACCACAACCAGGACAAACAAG	56.38	1
Scaffold_2498_26036454	-	TGAGGTCCGAGAATGACAACTTGAAGAATGAAAATTATAG	49.87	1
Scaffold_2498_26061753	+	TACGCGACGGATTTCGGGTTTAGGGTCGGGTCGGAGGTTC	60.91	1
Scaffold_2498_26061753	-	TCGGAACCGGGTTCGCCGCCTCGAGCTGGTTGATAAGCTC	62.53	1
Scaffold_2498_26189949	+	AATGGACATGCATTCAAATAAGAGTTTGTGGGAATTAAAC	49.96	1
Scaffold_2498_26189949	-	CTCACCTCTTTTTGTTCTCCCTCTCCTTCATCTTCTTCTG	52.91	1
Scaffold_2498_26270159	+	TTGTATTTCTTCAATTATTTTATGTTGAGACCATTACTTC	45.8	1
Scaffold_2498_26270159	-	ATAATTTGGCAATATCACCAAATTTACAGCAACACAATCT	49.63	1
Scaffold_2498_26329644	+	AGAGGTTTGATAATGCTGGTGACGAAAGATCTGGGTGGTG	55.48	1
Scaffold_2498_26329644	-	CCTCTTCCTCGACTCCTGCTCATAATAAAAATGGTAACTT	51.63	1
Scaffold_2498_26333844	+	AAGAAAGCGACCAGATCTTCATTCTTCCATCTATAAAAAG	49.89	1
Scaffold_2498_26333844	-	GAAACAGTGTCCTTTTTGTAGTATGTAAATTTGTTCAATG	48.12	1
Scaffold_2498_26397716	+	CATATTGTAAATTAAATGACGATATTGTACTGACTTTGTG	46.42	1
Scaffold_2498_26397716	-	CAATAAAGTTCTAATCTTTATTGGTTTGGTGTGACATTAT	46.96	1
Scaffold_2498_26430541	+	CAACCAAGTTAAAACCAGATGAACATTATGAGCAGGTAAG	50.78	1
Scaffold_2498_26430541	-	ATCTTGACAATAAATAAGAGGGAAACAAAATGATTGAGAC	48	1
Scaffold_2498_26467003	+	TATGCTTTGATAATCAAACACATCTGTATAATACACTTTC	46.68	1
Scaffold_2498_26467003	-	TGTATTCAATCTATGTATAGGTGAATTGCAAGAATTGAAG	47.68	1
Scaffold_2498_26495115	+	CACCACTAGCATACCCTCCTAAAGCGCCATAATTCAAAAG	53.86	1
Scaffold_2498_26495115	-	TTGTTTTCTTCTTTTTTCTTTGTGTAGGCATTTCCTCTGC	51.37	1
Scaffold_2498_26520953	+	TCTCTTTGAGTATCTTATTCAAAACCTCTGATATATATCC	46.11	1
Scaffold_2498_26520953	-	GGCTTCAGTGAAATAGGGATTTCAGCTGTGAAATCAGTTC	53.04	1
Scaffold_2498_26551907	+	TAACCACCTCCTGACGCTCCACCTGCACCGCCTCCATAAG	60.72	1
Scaffold_2498_26551907	-	GGTGGGTATGCTGGCAGTGGGGCTGGTGGGACCGCAGGTG	65	1
Scaffold_2498_26719855	-	ACTTCCGAAAAATAAAAGAATAAATAATAAATAAACTATG	42.58	1
Scaffold_2498_26806535	+	CAACCCCAACATCATTAGCCCAATTAATGAAAGGGTCAAC	53.25	1
Scaffold_2498_26806535	-	CAAGCTCAAACCCAAACCCTAACCCTAGCTCATCATCATC	54.64	1
Scaffold_2498_26837801	+	CCTTTTTTCCCACTTCTACCCTTTAATTTAGAAACAATAA	47.82	1
Scaffold_2498_26837801	-	GGCAGGGAGTGGTGGTCGGAGCAAGGGGAAGATAAAGGTC	59.82	1
Scaffold_2498_26899777	+	GCTGCGTCTCATGCACAAGAGATGCACCGTTTTTGCTAAC	57.72	1
Scaffold_2498_26899777	-	CTAACATGTTAGCCCTAGTAGAAGTTTAAAAAGGGTATTG	48.65	1
Scaffold_2498_26914153	+	CTAGACACCCTTCATTTCCTCTTTTTCCAAATTTTTACTC	49.48	1
Scaffold_2498_26932158	+	CAAGTTTTGTGTTGGGAAAAGCTTCTATTTTTGGATCTTC	50.56	1
Scaffold_2498_26932158	-	AAACAGTTAGAAGTTGTCCAAATTTTTCCACCAAGTTAAG	49.79	1
Scaffold_2498_26987909	+	TATGAAAAAACAGTCTTCAACAATATCTATGTGTCGTTGG	49.31	1
Scaffold_2498_27113800	-	GTTAGCTCCTCATTCTCCATTGAAGTTGAAGTGCTAGACG	53.56	1
Scaffold_2498_27115072	+	AGTCGAGTCCTCTGGTAAATCAAAGAATAAATCATCAAAC	49.87	1
Scaffold_2498_27115072	-	CGAATTTTAGTGTCTTTCAGGAAGAACAGCCTGAGGATTC	52.75	1
Scaffold_2498_27162899	+	AAACAACCCCTAAAAACTTACGCATCTAAGAATCAAACTC	50.55	1
Scaffold_2498_27162899	-	ATATGTTTTGAATCGATGGAGATCTTGTTGGTCATTTAAG	49.17	1
Scaffold_2498_27215458	+	CGCCAACACCAATAAACAGGTATAGAAACCTGAAATAAAC	50.99	1
Scaffold_2498_27215458	-	GTTCATGTCTTGTTTGTCCATTTCTTACACTCCTTATCTC	50.34	1
Scaffold_2498_27415115	+	CAATATCAATTCATGTGAATTCTGAGTCATAATTTTCTTG	46.62	1
Scaffold_2498_27415115	-	TTATATATTCATATTGAAAAATATAAAATACATCTTTGTC	40.81	1
Scaffold_2498_27455760	+	AAACATACAATTGCATGGAAAAGTTAAGACAAGAGCAGTC	51.03	1
Scaffold_2498_27455760	-	TGGTCATTTACTCATTTGCTCGGAATAAGAAGTTGAAACC	51.63	1
Scaffold_2498_27488563	+	CTTCCTCCAGTTTCAGCAATAACCTTTGATTCTCTATCTC	50.94	1
Scaffold_2498_27488563	-	TACCGCCGCTAAATCTGCTGTAGAAGATGAGCTGGAAAGG	56.52	1
Scaffold_2498_27668675	+	CTTTTATTGTTCGTAGCGGTGTGTAGGCCTCGTGACATGG	56.4	1
Scaffold_2498_27668675	-	ATGCCTGGAAATCAATTTAATCTAGTGTACGGAATGTCAC	51.26	1
Scaffold_2498_27734953	+	AAGAAGTTTATAAAGTTTGAGACTTGTAACCGTTCGAAAA	49.16	1
Scaffold_2498_27734953	-	AGGACAATCTGATCAAGATGGATAAGCAACAACAAAAGAG	51.31	1
Scaffold_2498_27793748	+	AATTATTATTGGTTATTAAATATTAGTTGTATCGTAAATG	42.06	1
Scaffold_2498_27863822	+	TGACACCATAGACTATAATTCAGAAAACTGGCAAGGTTGG	52.01	1
Scaffold_2498_27863822	-	CAGTTCATTTTCTTTGAACGTTGGTTGAGAAATAAGTTTG	49.77	1
Scaffold_2498_27864165	+	ATGTTCAGAAAAGGAACTTTGCATAACTTTGACATTTTAG	48.89	1
Scaffold_2498_27864165	-	ATCTAAGACTCTTAGTCGACCCCTTCTGTTCTTTAGGAAG	51.71	1
Scaffold_2498_27971478	+	TTTTTTTGACACAAAATTAATATTATCAGTTAATAATTGT	42.83	1
Scaffold_2498_27971478	-	AAACTGGTGTAAATCTAAAATTTTTATATGAAAAACCTAT	44.37	1
Scaffold_2498_28045590	+	ATCGATTAAGATTCAATAAATCGAGGGCTCCTTTAAACTC	49.84	1
Scaffold_2498_28045590	-	GGACACTGCATTTGTACTCAACATTATAATCACCTAAGAG	50.12	1
Scaffold_2498_28045751	+	CTGAGCTCATGCCTGCCTAAAGGAGGACAAATAAAGTCTG	54.67	1
Scaffold_2498_28045751	-	TTCCTCTTCCATTCGTTGAATCCCAAAATCTGAAGGATAG	51.89	1
Scaffold_2498_28071895	+	TTATCAGATCAAGTCAATCGAGCCGAGTCAGCTTTGTTAG	53.28	1
Scaffold_2498_28071895	-	CCTCTCACGAGCAAGTGGGAGGGGTGCTTTGACGGGTGAC	61.4	1
Scaffold_2498_28114690	-	AGATTTGCAAAAAGACAAAAAATGCTAGACCGAGTACAAG	51.21	1
Scaffold_2498_28132825	+	TTATAATCAACGATTGGAAATGTTGGATTCGGCGGCAAAA	53.35	1
Scaffold_2498_28164368	+	GAAAAGTGGTTGTCATTCATTAGGCCTAAACAAATATCGT	50.62	1
Scaffold_2498_28217040	+	GCATGCTTACTGTCATTCATAATAGCAGGATATCTGTGTA	50.63	1
Scaffold_2498_28217040	-	CTGGGAATATATTCAAAAACATCATCTGCTACAAAAACAG	48.77	1
Scaffold_2498_28267015	+	TATGGTCCGGTACACTTCCGTTTTGTATAATTGTATGCAG	52.2	1
Scaffold_2498_28267015	-	GACTGCATATAATTCATGATGAAATTCAGCATTAGAAAAC	47.9	1
Scaffold_2498_28297064	-	TCGAGTAGGGGGGTTAATAGTGGCACTCGGTTGAGTAGGG	57.44	1
Scaffold_2498_28352040	-	TGAACACATGTTAGAGAAATGACAATAAGAAGTGTAAACC	49.06	1
Scaffold_2498_28430746	+	GTGCAACAATAAACATTCGAGTGATTAAAGTAATTTAAAC	47.42	1
Scaffold_2498_28430746	-	ATTTAATTTTCATAGTTCATAATCAATATCGTTCTTTTAT	43.12	1
Scaffold_2498_28549692	+	ATTCTTAATAAGTTCGTCAGTGTAATGTTTTGACATAATC	46.98	1
Scaffold_2498_28549692	-	GTTCCATCTATATGCCTCTGCAATCTTCTACCCAAGTAAC	51.91	1
Scaffold_2498_28551483	+	GTTGGCTCAGGTCCAGAGTTCTTCATAAGCTTGGCTGACC	56.99	1
Scaffold_2498_28551483	-	GAGCGATTTTCTCTGCAATCTCCATATCGTCAGGAAGCAC	55.16	1
Scaffold_2498_28591236	+	GGAGGACAGCCAGACATGGAGGGATATGAGAAAGCCATAC	56.05	1
Scaffold_2498_28591236	-	ACCAGTAGCACTTAGCAGGAAACTGAAGATTATTGTTTTG	51.44	1
Scaffold_2498_28621530	+	TGTTGGTAATGTCGCACCTATCCTGGTAAATGCTGAAAAC	53.89	1
Scaffold_2498_28621530	-	GGAACGTATCATGACTGGTGCGAAGCTTTCTCATCTTATC	53.83	1
Scaffold_2498_28675159	-	CGTTGATTAGACACCGCAGAGTCAACGTCTTTCAATTGTC	54.65	1
Scaffold_2498_28709383	+	CATCGCGACCCACCATGCAGGCCTCCTTTACTTCTAATAC	57.01	1
Scaffold_2498_28780567	+	ATGTCCTCCTTCGCTTTAATTAGAATATGTGACTGGCTAC	51.73	1
Scaffold_2498_28780567	-	GTTAACAAAGAAATAAAAAGAAAAGGAGGGATTAAAGGAT	46.95	1
Scaffold_2498_28867695	+	GACTGGCACGGTTATTTATGAAAGTGGTAAGGGGTTGTGG	55.06	1
Scaffold_2498_28867695	-	ATCCTAGCCCAAAGAAGTGCTTCACGAGACCTTTTGCTTC	55.92	1
Scaffold_2498_28881173	+	CACAAATTCTTATTTGTGGTGAGCAATATCCGTCATAATC	49.94	1
Scaffold_2498_28881173	-	TAGATAAGAAAGAAGTATAATGCCTAGGAAATCGCAAATG	48.49	1
Scaffold_2498_28985621	+	CCTGAGGGTTATGAATGTGCTCCAGAGAATTTGAAGATTG	52.58	1
Scaffold_2498_28985621	-	AGGACCGATATCCTCGCAATTTCCATTATTTTTCCTAAAC	51.28	1
Scaffold_2498_29014043	+	TGTGCTCTACTTCACCACCACATGTTCCCCAAACCTCTTC	56.55	1
Scaffold_2498_29014043	-	CCTGCGTTGAATGGAATTGTTTGGACCTGGTGTTCATGTG	56.09	1
Scaffold_2498_29152726	+	ACAAGTTATTTTTGGAAAATGATCACCATTGTTTAAGTTC	47.96	1
Scaffold_2498_29152726	-	CACCGTATTCCCTAACCACCCACAACCCCACCAAGCTTCC	59.16	1
Scaffold_2498_29198133	+	CTCACCAATAAATACATCTCCCTTACTCCTTCCCTTTTGG	51.72	1
Scaffold_2498_29198133	-	AATGTTCCTCTTCCTATCTTGGGCGGGAATAAGGGATAAG	53.4	1
Scaffold_2498_29316447	-	AGATTTTAAATTGATAAGTTTGAATGTTGAGTCAGAAAAC	46.53	1
Scaffold_2498_29415940	+	CTTTCTCATTATATACACTATCCTTGAAGAACCGTGATGC	49.94	1
Scaffold_2498_29415940	-	GGGAATAGCGTTTGTCATAATTTTGCATATTCTCAAATGG	50.38	1
Scaffold_2498_29441330	+	AGTCCATATAATCCACAACAAAAGAGTAAGGAGTATTTGG	49.3	1
Scaffold_2498_29441330	-	ATAGCTCATTAATAAACATTTCACACATCAGATTCATATC	46.56	1
Scaffold_2498_29501274	+	ATCAGGTGTTACATTGTGGGTTTTAGGTAAATGAAGTTAG	49.87	1
Scaffold_2498_29501274	-	AACAGCATCACCAAACTCTGGAGGAACCCATACAACCTTC	55.53	1
Scaffold_2498_29506468	+	ATCAAATTAAACTAAATGTCGGATAAAAGCTTGAAAGAAC	47.67	1
Scaffold_2498_29506468	-	CATGCAACCAGTCCACGTTAGAGAGAGAGGTACCATAGTG	55	1
Scaffold_2498_29617587	+	TCGTGTAATATGATGTATTTTGGTGGTTCAGTAAGGCTAT	50.28	1
Scaffold_2498_29677445	+	AGGTCTAATTATGGTTTCACATCGGCTCGAATATCTTTTG	51.18	1
Scaffold_2498_29677445	-	TCCAACATCTAAATAGTGAATTTCAACCCATAATAAGTCG	48.69	1
Scaffold_2498_29743271	-	GATTTATCTACTATGACTTAATTTAAAATTTATTGTGAAG	42.56	1
Scaffold_2498_29792108	+	AATTATATTATGATTGGTTCTGGTATAGCTATATATAAGG	43.6	1
Scaffold_2498_29792108	-	AGAATTTGAGACTCCTTTCCTACATACCAATAACTATTTC	47.97	1
Scaffold_2498_29826307	+	CATCGTTCAAAAACATTCCACCTGACATAAACGGGTCAAC	53.8	1
Scaffold_2498_29826307	-	GAGTCTTACGTGTCGGGTTTTGATTCGCTGTTTCCGAGTG	56.67	1
Scaffold_2498_29856288	+	TAGTTTTCGCGTTCTAGATTGAATTTTGGTGTATGATTTG	49.86	1
Scaffold_2498_29856288	-	TCTAAAACTAAAAAGTGCGATAAACTAATTCCTCGAATAC	47.92	1
Scaffold_2498_29922851	+	TATAGTCAATCACAAATATGTAAAAAGATCAAATATCAGG	45.11	1
Scaffold_2498_29922851	-	GTCATTTTATGTACTCTTGGCTGAGCTTATAATGATGTTC	49.32	1
Scaffold_2498_29953509	+	CCATGCAGGGGAGCCTACAATGGCCGAAGTGGCGTTTTTC	60.3	1
Scaffold_2498_29953509	-	ATGCAAGACCATGGCTTTCTACTTCCATGACGTACTCCAC	55.54	1
Scaffold_2498_29991724	+	GCTTCAGTTAGGAAATCTCCTTGCAACTTCTTCATTTAAC	50.95	1
Scaffold_2498_29991724	-	ATGTAACTTCATGTCATAAGTCAGGGCAAAGTATGATTAG	49.58	1
Scaffold_2498_29993683	+	TTCAAATCTACTTCATATTAATTGCTTTGTAGACCTTTTT	46.55	1
Scaffold_2498_29993683	-	GCATTGGACCAATTGTGGGGATGAAATCATTGATCTGACA	54	1
Scaffold_2498_30102102	+	CCTTTGATGCCCTCCTCATCCATCCAAAATCATCATAGAA	52.96	1
Scaffold_2498_30102102	-	GGGAATAGGAAAGGGACAACTATTGGCTTCAAAGGATATG	52.09	1
Scaffold_2498_30143881	+	GAAGTTTTTAGTTAAAATTTTTGAATTTTTTCTAGGCTCC	46.27	1
Scaffold_2498_30143881	-	GCCCGCTAAACAGCGCCGGAGCCAGGATTTTAAGTTAGTG	59.05	1
Scaffold_2498_30276823	-	ATGGTAAAATTTGGAAAAGGAGCCAAATCAGGAGCCTGTG	54.06	1
Scaffold_2498_30426919	+	GGCTTCCTTTTTCTTGATCTCGGCCACCATTGTCTTTGAC	55.67	1
Scaffold_2498_30426919	-	AGCCTACATATGTGATTGAAGGGTCTTACGACGAAAGGTG	54.09	1
Scaffold_2498_30558997	+	AATTCTTTTGAAGGAAAACCTGGTTTTTTACCTCAACAAC	50.2	1
Scaffold_2498_30558997	-	GTCTCATTTGATTATTTTCAATATCAGGCTGGTAATTCTG	48.36	1
Scaffold_2498_30620654	+	TTACCCGGGTCTACGAACCCCGGGTAACTCGTCTAACATC	57.78	1
Scaffold_2498_30620654	-	AGGCCCATACCATTTAAGGCCGGGAATTGATTGACTAAGG	55.36	1
Scaffold_2498_30678300	-	TTGAATTATGAATAAGTGGTCCAGGGGAAAACAGATATGG	50.64	1
Scaffold_2498_30728317	+	CTTCCAAGCTGACTGTAGATGTGTCCGAGCGTCACTATTC	55.68	1
Scaffold_2498_30728317	-	ATTCGAGCATATTTTATGTTACTTCGTGAGATTCTCCTTC	49.9	1
Scaffold_2498_30776538	+	AACTGCTGATTATAACCACCATAACTTTCACTAAAACCAT	49.68	1
Scaffold_2498_30776538	-	TATCTCTCTCAGGAAAGCATATTATCGGGACTGAGGATGA	52.24	1
Scaffold_2498_30776650	+	CTGAGAGAGATACTGCAACCCAAATTGTCCCGGAAAATTC	53.93	1
Scaffold_2498_30776650	-	CGAGGGACAGGAAATGGGAATGGCGGTGTATTTCCGTTTG	57.67	1
Scaffold_2498_30828969	-	TTGAGTAGAATTCGTATCATATCCACTCTTTACAGAATAA	47.29	1
Scaffold_2498_30832591	-	AGCGAACACACTTATATCCATATTCGAACGTAAAATCAGC	51.64	1
Scaffold_2498_30952149	+	TCCATTAAGGGATAATCGCGGTCAACCTCCACCGTTTATG	55.47	1
Scaffold_2498_30952149	-	TCGCCTGATATTTTAAATTTGAAGGCTCTGAGGGCCACCT	55.3	1
Scaffold_2498_30955622	-	GCTGGAACGATATCAGCTCTAGGGGTGGCTCATACTCTTG	56.13	1
Scaffold_2498_31005574	+	ATGCACCTGATACACTGCCTGAAAATGGTCGACGGGGTAG	57.79	1
Scaffold_2498_31005574	-	AATATTGATTCAAGATTTAACCTTTTTGTTTCTTTGATCC	46.48	1
Scaffold_2498_31030084	+	TTAACAGAGTCAGACAAAGCCAGTCCAACATACTTATCAC	51.89	1
Scaffold_2498_31030084	-	TTCCGAGAATTGCAGAAGTCGAATTTGCTAGAACGAGGTC	54.89	1
Scaffold_2498_31075366	+	GGGTAGCGAAAATATTAAGGGTATAATACTATAATTTTTC	45.26	1
Scaffold_2498_31075366	-	TTCATTGAATTGTTGATTGTGCATTTATAATTTGAATTTG	46.5	1
Scaffold_2498_31105074	+	CGTGAAATTGATCTTTTTCGAGAACACATTCGCTCCCAAG	53.91	1
Scaffold_2498_31105074	-	AATTCTAAATTAGATGATTTGTTTGATAATTGGTTGAATG	45.22	1
Scaffold_2498_31121721	+	TCCTCAAGACGGTACCACTGAGGAGCCAACGGGCTATCTG	59.09	1
Scaffold_2498_31121721	-	ACAAGGATTTAGTCAAAGATGATTTTGTGGGCATAGTTAG	50.1	1
Scaffold_2498_31155082	+	AAAGGATACATCACCACTGCGCTCAAAAATGTGATATTAG	51.61	1
Scaffold_2498_31155082	-	GAAATTTTTAGGATCCGTCATTGAACTGAATTTGGATGTT	49.84	1
Scaffold_2498_31239985	+	ATCTTTTGTATATTTTTAGGAGAGACTCAATATTTGTTGC	46.73	1
Scaffold_2498_31239985	-	TCGTTGCTGAGATTAGCAAATGGGGTTTATAAATCAACTG	51.7	1
Scaffold_2498_31406392	+	AAACATATGGACGCAAATTAGTGAACTTAGAGGAGCATGG	52.45	1
Scaffold_2498_31406392	-	TTTGGATAGCGTTGGAAAGGCAGTTAGAGATAGTATAGTG	51.42	1
Scaffold_2498_31406778	+	GTGTTTGAAAATACGCCAGGTCAGGTCATTATACTTGTAG	51.62	1
Scaffold_2498_31406778	-	TGCAAACTCACCATAAACCTCAACCATTTAGCAACATAAA	51.64	1
Scaffold_2498_31464897	+	TGATAGAAATCATATATATTCCGCCTGATGTTCACTCGAC	50.42	1
Scaffold_2498_31508163	+	TCAACATATGACGCGTCACAGATGATAACTTCGGAAAAAA	52.64	1
Scaffold_2498_31508163	-	GCTTTTGTAGATAACTCTTACGGTGGAGTATTACTTGTTC	50	1
Scaffold_2498_31532607	+	GGTAATCACTCAGTTAAATAGTCAAAGTACGATATTAGCA	48.19	1
Scaffold_2498_31594427	+	AACACAATCCTTTTCATCTAGCTGTCTCCCTATTTCCTTC	51.7	1
Scaffold_2498_31594427	-	TAATGAATCAAACACGTGTCAAAATACAATTGGAGGGTAG	50.45	1
Scaffold_2498_31629952	+	AGGACTTAAATTGCGCTAACATAACATAAAGAGAGAATAC	48.79	1
Scaffold_2498_31629952	-	CGACTCGGTTGACCTGTTTGTCAGGTCTAGATGTATTCTC	54.15	1
Scaffold_2498_31645981	+	TTTGATTGTGTTTGTTTGTTTTGATCTTAATTTTTGTATT	46.08	1
Scaffold_2498_31645981	-	ATCATGAACCTCCAATGCTTCCTTTAAAACACACAAATTC	51.12	1
Scaffold_2498_31660006	+	TCTAGAGCTCCCAACAGCTGAAGGCTGCTGCGGGGGATTC	60.89	1
Scaffold_2498_31660006	-	TTCTGATCTACAGCTGGCAATAGCCCTGCAACAGCAAGAG	56.89	1
Scaffold_2498_31704829	+	GTGATGATCACTAGTTTATGATCTCTCACAGCCCTTTTTC	51.16	1
Scaffold_2498_31704829	-	GACACTATTTCGTTATAAACTTGGGTTCTCTTACAAAAGG	49.32	1
Scaffold_2498_31709570	+	TGATCGATCAGTTTGGCTATTGTTGTCCTCTTTTATGAAG	51.25	1
Scaffold_2498_31709570	-	GCCACTCTTGTTACGGGTCCGAATTCAGTCTCCCCAAAGC	58.35	1
Scaffold_2498_31790238	-	TCATTTGTTTACGTTTGTTGAAAAGTTTTGGGGTTTTAAG	49.71	1
Scaffold_2498_31826080	+	TGGTGGGTTTATGAGGCTAAGTTTGTAAAATTGGTATTAG	49.88	1
Scaffold_2498_31826080	-	GGTTCCATGCTTCCATACACCCTCATGACTCATCCTCCTT	55.92	1
Scaffold_2498_31855889	+	AATTTGTATGCAAAATTGCTGCTCTTCTTGTGCATGTGTC	53.19	1
Scaffold_2498_31855889	-	CAAGGCGTTTTGACTAGTGCCTAATCCAAGGTGTGCCTTC	56.57	1
Scaffold_2498_31880498	+	GATTGATCCCTAGCAATGCATCCAAAACGTCGTTACCTTG	54.5	1
Scaffold_2498_31880498	-	TGAGTATTCACTTTCAAAAGATGGCCGATGTATTTACTGC	51.59	1
Scaffold_2498_31915672	+	TAACCTTATACGGAGGGAGGCCCCCATTGCGCTTTTTCTC	57.63	1
Scaffold_2498_31915672	-	TACCCCACAATCGACTCTCGAATCTTCCTTATCTCGCTAC	54.48	1
Scaffold_2498_31957605	+	ATATGTGTTTGATATGGAGGGACAAAAATATAAGTCATAA	46.71	1
Scaffold_2498_31957605	-	TTTGAGTTTGCAAAGTGTCATGGCACGCTTATGGTAAGTC	54.63	1
Scaffold_2498_32004043	+	AGTAACATAGGCTGAAACCCGCTATTGTTATCTAACCTAC	51.4	1
Scaffold_2498_32004043	-	ACCAGTACCTACAAACAACCGTAATTTAAACAGTATTAGC	50	1
Scaffold_2498_32034406	+	GTTGGACAAACATACAAAAATATTAGAATATTGTTTGTTG	46.1	1
Scaffold_2498_32034406	-	CACAACTGGATTTATGGCCAAACATGTATAGTAGCAATAG	50.46	1
Scaffold_2498_32058747	+	TTCCGTCAGCAATTGATAATATGGATCCAATGGGACATGG	53.36	1
Scaffold_2498_32058747	-	ACGGCTGAAACGGGTTGAATTGATGATGACCATGTTGAAG	55.53	1
Scaffold_2498_32106839	+	TAAAATCAGATGTATCCATCAGTGATATACATAACACAAC	47.1	1
Scaffold_2498_32106839	-	GCAGAATCAGGATAAGACAAAGACAGTTCCACGGCACAAG	55.28	1
Scaffold_2498_32156939	+	AAATGAGTCATTTGAGTTGGGTTTATGTCGGGTTATTTTC	50.7	1
Scaffold_2498_32156939	-	GACCCGAAATGACCCATTCGACCCATATCACGACCCAAAG	57.11	1
Scaffold_2498_32215100	+	GCTCACTCATAACCTCCTCTGGGTCACCAATGATTATCTC	53.8	1
Scaffold_2498_32215100	-	GGCCTATACAGCCGCCATGGCCGCCGTCTCCACCGCCGTG	66.53	1
Scaffold_2498_32216970	+	TGAGAAATTTTACGTTTTAGCGAAGCATGATTATTTCTTG	49.16	1
Scaffold_2498_32216970	-	AGAGTTAGACTTCTTCGATCAATTCTGTATACAACATTGG	49.47	1
Scaffold_2498_32263521	-	CGTGCCTTCGTGGAACTAAAATAAAAATATTGACCAAAAG	50.61	1
Scaffold_2498_32347433	+	CAACCGGAGATCATCACTCACTTCTACAGCATAAAAGAAG	52.37	1
Scaffold_2498_32347433	-	GGGCTAGAACCTGCAGATGCTAAGCTCTTGCTTAATTTTT	53.9	1
Scaffold_2498_32361700	-	AATGCAAAAGGTTACTTCTTGGACAGAAAGAAATGGAGAG	51.51	1
Scaffold_2498_32398511	+	CGTATTTCCGTCTGTGCTCTTCAAGCCTATGAGCGTTAGG	56.03	1
Scaffold_2498_32398511	-	TGTTGTATGCTTAGCAGATAACTTGGTGTGTTGCTAAATC	51.69	1
Scaffold_2498_32451679	+	CTGCCCATATCTTTTAGCCATAATAAACCATAAACCATTG	49.52	1
Scaffold_2498_32519730	+	TGAAGCACGTAAAATCATTTGAGGCTTCTCGAATTAAAAG	51.17	1
Scaffold_2498_32519730	-	AGTTCTTATAACGTGACAATATATCTCAATTTTATTAACG	45.47	1
Scaffold_2498_32553487	+	CGTATATATAAATTCATTAATCATCGTGAAGTTTCCTAAG	45.61	1
Scaffold_2498_32553487	-	ACCCCCGGTCCCGGGACAATACAAGCGGATTTTTTTGTGC	59.92	1
Scaffold_2498_32657192	+	TCTAAACACTAAATCATTTTCGTTTAGATCAATTTTAAGC	46.38	1
Scaffold_2498_32657192	-	ATTGGCATGAACACAAACCCGACTCGATCTGATATTAACC	53.69	1
Scaffold_2498_32692354	+	ATTCGAAGTAACCTGTAATTTTAGGGTCAAAACCCTACCC	51.8	1
Scaffold_2498_32692354	-	ATAATATAAAAATATTACTCATAATATCTTAATAATATTC	37.3	1
Scaffold_2498_32731258	+	TGGTAAAGAGGAAGATGAGCAGGAAAAAATAAAGTGTTGG	51.35	1
Scaffold_2498_32731258	-	TGATCGATTGAACCGTGGATCCGTGCTATTTGAATGTTCC	55.07	1
Scaffold_2498_32824272	+	TCCTCATTTCAAATCCCTTTATGCAGCTGATGCTACACTC	53.47	1
Scaffold_2498_32824272	-	AACCACACCTCATGCTGTGCTGCCTCGTTTATGTGCTCAG	58.63	1
Scaffold_2498_32912736	+	CTATTTTCGTAATGAAATATAAGTGAAAAATAAAATTGTG	43.71	1
Scaffold_2498_32912736	-	TGAAGTAGAAAATTGCCATATATCCTTGTCATTTATTTTC	46.88	1
Scaffold_2498_32915987	+	TGGTTAGTCGGATCAGCTCAATTAGATGAAACATACATGC	52.23	1
Scaffold_2498_32915987	-	ATGCAACATGCGTGCCTAAGGGTACAAAATGTCAACATGC	56.17	1
Scaffold_2498_32965077	-	TAGAAAGAACAAAGGTTTAAGATTAAGGACGACGAGAGAC	50.62	1
Scaffold_2498_32965823	+	AAGTGCTCGTCATCGCTGTCTCCTCAAAAATTTCAAAGTC	54.37	1
Scaffold_2498_32965823	-	GCGAAATATCTCATTGGGGGTGATCAGGTAATGATTAAAG	51.36	1
Scaffold_2498_33032585	-	AAAAATAAAAATTATATGATTATTAATTGCGACTAATTAG	41.67	1
Scaffold_2498_33102951	+	GGAGTTGAGTACTTTAGGGTAGGAGAAGGGGAAAGATAAC	52	1
Scaffold_2498_33102951	-	AGGAATTGATCAAGTTACATAGATGCAAATGAATTTATTC	47.08	1
Scaffold_2498_33145834	-	GCTCGAATTACTAATGATGAAGTAGTGTATAGCCCTTGTC	50.85	1
Scaffold_2498_33263299	+	TATAATCATTTCATCAAAACTCTAAACTCTAATTTTACTA	43.26	1
Scaffold_2498_33263299	-	TTATGTTTTTGTTTTATACAGAATAATTGTATGCGTCCAG	47.44	1
Scaffold_2498_33328906	+	CGAGTATAACTCATAGGTTTATTTATTTTGGCAATGTAGC	48.33	1
Scaffold_2498_33328906	-	CTGGATTAGGCCTTCGCATTTCCAAATCGTGTAGCATTTC	54.67	1
Scaffold_2498_33329651	+	GTCGCCTATATAATTCCCTTCTACATAATCCCTCAGACAG	51.08	1
Scaffold_2498_33329651	-	ATGTTGGTAATGTGAAGGTTGAGATCACTATGGAAGAAAG	50.82	1
Scaffold_2498_33357920	-	AAGGAGAAAAGGATTATGCAAAGGAGGCTTGGTGCGTTGG	56.35	1
Scaffold_2498_33429767	+	TAATCTAAAACAGTCAATTACCAAATATGTTGTTTCAATA	45.36	1
Scaffold_2498_33431293	+	TTAGCGGGACATTATCAACGAGCAAATATGACAGTCCATC	53.46	1
Scaffold_2498_33431293	-	AATTAAAGTTCCCTAACTACGTTGGTAATGTTTAATTTAG	46.67	1
Scaffold_2498_33484612	+	GACTCTCACACATGGGAAAACATTTCACCATAATAGAATC	50.38	1
Scaffold_2498_33484612	-	GGAAAACTGGTGTTATCATAGGTGAAGATTTTGCTATTTA	48.91	1
Scaffold_2498_33539865	+	GCAAATTGTGTTAACGGACTCCCTGCCAATTTCTTAAAAC	53.02	1
Scaffold_2498_33539865	-	TATGGAATATGTGCATGTGCAATAGTAGTGTCCTTAATTG	49.96	1
Scaffold_2498_33578513	+	AAGCTAAGAAACACGTCACCGTCCTCAATGTCATGAAACC	55.07	1
Scaffold_2498_33578513	-	ATTCTCCGTGATCAACGGAGTATCCACCCGGTGTCAGTTC	57.34	1
Scaffold_2498_33632331	+	CTTTATAAAGCAATGTTCTCCCAAGGTTGTGATGAGTTTC	50.92	1
Scaffold_2498_33632331	-	AGAGCATGAATTCAAGCTCTGGAGGATGTGTGATGGGAAG	55.36	1
Scaffold_2498_33645424	+	GTCGTATAAAAACCTACTCGTATATGCTAAGGTGGAAATC	49.83	1
Scaffold_2498_33645424	-	GAGCCCAAAATATGCTCTACCACCTGAGCATCTCGGCTTC	57	1
Scaffold_2498_33684479	+	AAACAATTGTGCACACAAATTAGAGACAATAATAATGAAT	47.39	1
Scaffold_2498_33684479	-	AGCTAATGGAAGTGTCCAATAGCTCAATATTACGACGAAC	52.12	1
Scaffold_2498_33724241	+	ATCTTTTATTCTTTCGCTTATGCGTTCTTCACACTAAATG	49.91	1
Scaffold_2498_33724241	-	AAGCAATGTAGGTGAAGATGGTCAACACTGTTAAATGGAG	52.46	1
Scaffold_2498_33740798	+	CCGAGCTTTCGTTTTCGTACATGCATGGTTAGTTGATTAG	53.54	1
Scaffold_2498_33740798	-	TCTACTATCAAATCTTTCTGGTGATCTATTTTAATCCAAG	46.82	1
Scaffold_2498_33782410	+	TTCTGGTCAGGTAGATTGTCATTGGTAAAGTCTGTGGTCA	53.37	1
Scaffold_2498_33834089	+	TCTTGCAGCTGCTTGTTATGCTCTGATTTTCCTTTCTGAC	54.18	1
Scaffold_2498_33834089	-	AGATCAGCAAAAGCTAGTTCTGGTTCAATCATCTAGTACC	51.65	1
Scaffold_2498_33834190	+	TGCTGATCTCAATGTTGACATGGCTTGTGCCACTGCTTAC	56.56	1
Scaffold_2498_33834190	-	TCTGTAATTCACAATCTCACATCCAAAATCCAAGTATCAG	49.83	1
Scaffold_2498_33860256	+	TAAGGTATTAGATGCACCCTTAACTAGTAATGTCATGTTC	48.95	1
Scaffold_2498_33860256	-	CATTCAGTTGAGTTCGGTTCAGACCAGTTTCATTTAATTC	51.13	1
Scaffold_2498_33874144	+	ATTTAGTCGACATTCTCGTGTAAACATGGTATGGATAAAG	49.85	1
Scaffold_2498_33874144	-	ATAAAACGCCCATTCAAGCGCTAGGCATTAATCATAGATA	52.11	1
Scaffold_2498_33907991	+	AGCATGCGAACCGCATTCTCAATTATCCACAAAACCAGTC	55.76	1
Scaffold_2498_33907991	-	ACTTGGCATTTAATAATCACGTGTTTTTCGTGTCGTTATC	51.4	1
Scaffold_2498_33984816	+	TCTTTCTATTGTGATGTAGTTCTCAATGCAAACAACTTGG	50.56	1
Scaffold_2498_33984816	-	GATGTACGCGGCCTTATGCCTGTGTTAGCAATATAAAGAG	54.03	1
Scaffold_2498_33985714	-	AATAGCTATTAAGTTTGCTTTGCATGTCTCAGGGTCTTAC	51.22	1
Scaffold_2498_34185909	-	GAAATATTTGTTCTCGCCAACAAACATTGTTTTTTTATTC	48.24	1
Scaffold_2498_34247878	+	GTTGATAAGACACGCAATTCTGAAAAAGAGAAGAGTAAAG	49.86	1
[truncated: 41,185 more rows]

## Sheet: Table S2
Table S2. Long read summary statistics
Read set	Oxford Nanopore	PacBio
Total Reads	2083864	7578086
Total Bases	15704468498	36561198954
Longest Read Length	121986	84838
N50	11254	6149
GC Content(%)	39.2	41.2
Mean Read Length	7536.2	4824.6
Median Read Length	5682	4925
Mean sequencing depth (estimated from flow cytometry-based genome size estimate)	12.5487	29.2144

## Sheet: Table S3
Table S3. Flow cytometry measurements for Silene uniflora
run	specimen	2c pg	1c pg	Mb
1	a	2.53644	1.26822	1240.32
2	a	2.54597	1.27299	1244.98
3	a	2.53699	1.2685	1240.59
4	b	2.57676	1.28838	1260.04
5	b	2.57206	1.28603	1257.74
6	b	2.5724	1.2862	1257.9
7	c	2.56647	1.28324	1255
8	c	2.56687	1.28344	1255.2
9	c	2.55941	1.2797	1251.55
	MEAN	2.55926	1.27963	1251.48

## Sheet: Table S4
Table S4. Regions idenified as contamination and masked from the assembly
Scaffold	length	range	name
s_1914	162387	31384..31414	CONTAMINATION_SOURCE_TYPE_ADAPTOR:NGB00733.1:Illumina
Chr02	73068074	21468584..21468614	CONTAMINATION_SOURCE_TYPE_ADAPTOR:NGB00972.1:Pacific
Chr06	54318462	25825897..25825922,30971176..30971201	CONTAMINATION_SOURCE_TYPE_ADAPTOR:NGB00972.1:Pacific
s_7114	89763	9890..9914	CONTAMINATION_SOURCE_TYPE_ADAPTOR:NGB02000.1:Oxford

## Sheet: Table S5
Table S5.Genome assembly statistics for Silene uniflora. Statistics are based on all contigs ≥ 3000 bp unless otherwise stated.
Assembly	MaSuRCA	Chicago	Hi-C	ONT scaffolding	ONT Gap-filling
Statistics based on all contigs
N contigs (>= 0 bp)	43994	17028	14496	12573	12573
N contigs (>= 1000 bp)	43994	17021	14489	12566	12566
N contigs (>= 5000 bp)	42391	15828	13293	11546	11546
N contigs (>= 10000 bp)	34940	12829	10283	9235	9241
N contigs (>= 25000 bp)	14167	7507	4877	4928	5002
N contigs (>= 50000 bp)	4497	5695	3017	3103	3370
Total length (>= 0 bp)	1094420984	1097648284	1097940584	1103037676	1269363085
Total length (>= 1000 bp)	1094420984	1097642670	1097934970	1103032062	1269357571
Total length (>= 5000 bp)	1088760821	1093605861	1093888151	1099637153	1265962860
Total length (>= 10000 bp)	1030992022	1070741371	1070930859	1082022798	1248396853
Total length (>= 25000 bp)	691894054	988325979	986985188	1014377020	1182140710
Total length (>= 50000 bp)	357720105	922962647	920242152	948770326	1123457190
Statistics based on contigs of size ≥ 3000 bp
Largest contig	316533	1310440	66006988	66006988	76861226
GC (%)	38.06	38.06	38.06	38.05	38.28
N50	33762	168746	27014099	34965915	40723422
N75	18950	82911	87500	99610	124418
L50	9143	1862	12	11	11
L75	20063	4158	1549	1382	1243
Ns per 100 kbp	3.42	297.59	324.16	883.72	68.32
N gaps (runs of 10 or more Ns)	374	32645	35565	36436	4519

## Sheet: Table S6
Table S6. Repeat content in the Silene uniflora genome
Repeat family		N elements	Total bases	Proportion of genome
LTR retrotransposons		1201169	314019040	24.7383
	Ty3-Gypsy	370922	105740820	8.33023
	Ty1-Copia	248144	93749180	7.38553
	Other	582103	114529040	9.02256
Non-LTR retrotransposon		33411	7301744	0.575229
DNA transposon		37533	10180081	0.801983
Simple repeat		586423	31046008	2.44579
Satellite		9785	2000447	0.157594
rRNA		4883	1509191	0.118894
Other/Unclassified		39344	4143685	0.326438
Total		1912548	370200196	29.1642

## Sheet: Table S7
Table S7. High-density linkage map for Silene uniflora
LG	scaffold	pos	map.pos
LG.1	s_38	716312	0
LG.1	s_38	407280	0.223
LG.1	s_38	407288	0.223
LG.1	s_38	407269	0.447
LG.1	s_38	480067	0.447
LG.1	s_38	531670	0.447
LG.1	s_38	535059	0.447
LG.1	s_38	571406	0.447
LG.1	s_38	535066	0.447
LG.1	s_38	479770	0.447
LG.1	s_38	382950	0.895
LG.1	s_1269	91461	1.57
LG.1	s_1269	91467	1.57
LG.1	s_38	1557164	1.793
LG.1	s_38	1557166	1.793
LG.1	s_38	1758454	2.017
LG.1	s_38	1630528	2.017
LG.1	s_38	1378644	2.241
LG.1	s_38	1799242	2.241
LG.1	s_38	1320630	2.241
LG.1	s_38	1268097	2.464
LG.1	s_38	1171671	2.688
LG.1	s_38	1173306	2.688
LG.1	s_38	1231363	2.688
LG.1	s_38	1173310	2.688
LG.1	s_38	1173308	2.688
LG.1	s_38	992973	3.137
LG.1	s_38	2517247	4.037
LG.1	s_38	3777576	4.037
LG.1	s_38	2455666	4.037
LG.1	s_38	2455072	4.037
LG.1	s_6217	19104	5.625
LG.1	s_6217	19112	5.625
LG.1	s_38	3369448	5.849
LG.1	s_38	3369459	5.849
LG.1	s_38	5496256	6.75
LG.1	s_38	5398549	6.75
LG.1	s_38	7192624	6.973
LG.1	s_38	5867604	6.973
LG.1	Chr05	59108164	6.973
LG.1	s_12459	70813	6.973
LG.1	s_1432	16071	6.973
LG.1	s_38	6598139	6.973
LG.1	Chr02	14079820	6.973
LG.1	s_38	7192630	6.973
LG.1	s_38	6894182	6.973
LG.1	s_38	6995622	6.973
LG.1	Chr05	59108179	6.973
LG.1	s_38	6696220	6.973
LG.1	s_38	6185376	7.197
LG.1	s_38	6528471	7.197
LG.1	s_38	6724890	7.197
LG.1	s_38	5967116	7.197
LG.1	Chr05	59086067	7.197
LG.1	s_38	5828106	7.197
LG.1	s_1253	30256	10.424
LG.1	s_1253	112063	10.648
LG.1	Chr02	62093647	10.871
LG.1	Chr04	58721702	10.871
LG.1	Chr04	58721715	10.871
LG.1	Chr04	58683961	10.871
LG.1	s_38	8079557	11.32
LG.1	s_38	8079565	11.32
LG.1	s_38	7938856	11.32
LG.1	s_38	7636499	12.221
LG.1	s_38	7485461	12.895
LG.1	s_38	7457615	13.343
LG.1	s_38	8307209	13.792
LG.1	s_38	7370566	13.792
LG.1	s_38	7306682	13.792
LG.1	s_38	8449271	13.792
LG.1	s_38	8466384	13.792
LG.1	s_38	7306679	13.792
LG.1	s_1226	806	14.015
LG.1	s_38	8554192	14.464
LG.1	s_38	8554184	14.464
LG.1	s_38	8732844	15.821
LG.1	Chr02	11577100	15.821
LG.1	s_38	8732850	15.821
LG.1	Chr02	11577110	15.821
LG.1	s_788	54962	15.821
LG.1	s_4453	95464	16.95
LG.1	s_4453	95481	16.95
LG.1	s_4453	95469	16.95
LG.1	s_4453	95488	16.95
LG.1	s_4453	92974	16.95
LG.1	s_1657	20159	17.174
LG.1	s_38	11329440	17.398
LG.1	s_10619	6540	18.072
LG.1	s_10035	23052	18.072
LG.1	s_38	10975579	18.072
LG.1	s_38	10296563	18.973
LG.1	s_38	10240379	19.647
LG.1	s_38	10240389	19.647
LG.1	s_38	9709045	19.647
LG.1	s_38	9709065	19.647
LG.1	s_38	9695045	19.647
LG.1	s_38	10240390	19.647
LG.1	s_38	9695022	19.647
LG.1	s_7864	48464	21.697
LG.1	s_38	9216512	21.697
LG.1	s_38	9216531	21.697
LG.1	s_38	9216515	21.697
LG.1	s_38	9179327	21.697
LG.1	s_38	9216538	21.697
LG.1	s_38	9216527	21.697
LG.1	s_38	9179329	21.697
LG.1	s_38	9379110	21.921
LG.1	s_38	9124113	21.921
LG.1	s_38	9124109	21.921
LG.1	s_12492	327375	23.739
LG.1	s_8686	6318	23.739
LG.1	s_970	62976	24.64
LG.1	s_4826	69554	25.314
LG.1	s_4826	71599	25.314
LG.1	s_302	72596	25.314
LG.1	s_302	111053	25.538
LG.1	s_302	72590	25.538
LG.1	s_1240	148853	25.987
LG.1	s_302	4927	25.987
LG.1	s_10355	3940	26.21
LG.1	s_8799	45941	26.21
LG.1	s_821	86864	26.884
LG.1	Chr05	37387683	26.884
LG.1	Chr05	37333793	27.333
LG.1	s_4968	24320	27.557
LG.1	s_357	102611	27.78
LG.1	s_38	12116807	28.454
LG.1	s_38	12116813	28.454
LG.1	s_38	11871040	28.678
LG.1	s_38	12006367	28.678
LG.1	s_4117	12768	28.678
LG.1	s_38	11950021	28.678
LG.1	s_38	11547733	28.902
LG.1	s_38	11587770	29.126
LG.1	s_38	11638880	29.349
LG.1	s_38	11617672	29.349
LG.1	s_370	58626	29.573
LG.1	s_2573	20811	30.474
LG.1	s_9198	59248	30.698
LG.1	s_12528	428968	30.698
LG.1	s_12528	389168	30.698
LG.1	s_3810	168386	30.921
LG.1	s_3810	17269	30.921
LG.1	s_3810	135465	30.921
LG.1	s_3810	135448	30.921
LG.1	s_3810	17278	30.921
LG.1	s_3810	146231	30.921
LG.1	s_3810	17255	30.921
LG.1	s_3810	89347	30.921
LG.1	s_650	220	31.145
LG.1	s_650	238	31.145
LG.1	s_11692	36803	31.369
LG.1	s_11692	36799	31.369
LG.1	s_11692	36804	31.369
LG.1	s_12537	249978	32.498
LG.1	s_12537	249950	32.498
LG.1	s_8263	26226	32.721
LG.1	s_8263	125300	32.721
LG.1	s_8263	125116	32.721
LG.1	s_8263	203322	32.945
LG.1	s_12548	102490	33.169
LG.1	s_12548	169225	33.169
LG.1	Chr06	32405083	33.392
LG.1	s_1915	6358	33.392
LG.1	Chr06	32371093	33.392
LG.1	s_1656	56179	33.392
LG.1	Chr01	20780445	33.616
LG.1	s_1063	38834	33.616
LG.1	s_5733	22174	33.84
LG.1	s_38	12953129	34.741
LG.1	s_38	12930466	34.741
LG.1	s_38	12953130	34.741
LG.1	s_38	12991234	34.741
LG.1	s_1568	272798	35.189
LG.1	Chr03	60399722	35.189
LG.1	s_200	147869	35.413
LG.1	s_200	145701	35.413
LG.1	s_200	147874	35.413
LG.1	s_21	11726	35.861
LG.1	Chr01	73753591	35.861
LG.1	s_200	183936	35.861
LG.1	s_2856	19515	36.085
LG.1	s_2856	19277	36.309
LG.1	s_2856	19282	36.309
LG.1	s_12453	54954	36.532
LG.1	s_12453	54846	36.532
LG.1	s_12453	163082	36.756
LG.1	s_12453	163093	36.756
LG.1	s_12559	365301	37.205
LG.1	s_12559	259664	37.879
LG.1	s_12559	225606	38.102
LG.1	s_12559	162337	38.102
LG.1	s_12559	162335	38.102
LG.1	s_1369	12426	38.551
LG.1	s_12175	85159	38.551
LG.1	s_12175	91432	38.551
LG.1	s_12175	13628	39.452
LG.1	s_375	65960	39.452
LG.1	s_375	65957	39.452
LG.1	s_12175	13637	39.452
LG.1	s_375	25019	39.676
LG.1	s_3886	138663	39.899
LG.1	s_9816	29518	40.573
LG.1	s_9816	88907	40.797
LG.1	s_10023	55348	41.471
LG.1	s_12501	140401	41.471
LG.1	s_12560	396973	41.471
LG.1	s_7223	27971	41.471
LG.1	s_12348	115555	41.471
LG.1	s_11842	37294	41.471
LG.1	s_9338	78695	41.471
LG.1	s_2217	51955	41.471
LG.1	s_5203	72690	41.471
LG.1	s_352	94680	41.471
LG.1	s_12085	32164	41.471
LG.1	s_8587	35992	41.471
LG.1	s_12501	140391	41.471
LG.1	s_12560	268247	41.471
LG.1	s_5203	72698	41.471
LG.1	s_12501	140378	41.471
LG.1	s_11842	30128	41.471
LG.1	s_1191	56765	41.471
LG.1	s_12303	67785	41.471
LG.1	s_1339	144548	41.471
LG.1	s_1197	19832	41.471
LG.1	s_352	138171	41.471
LG.1	s_895	27259	41.471
LG.1	s_8916	33481	41.471
LG.1	s_242	73505	41.471
LG.1	s_12501	140382	41.471
LG.1	s_12303	161345	41.471
LG.1	s_12085	32143	41.471
LG.1	s_8755	249995	41.471
LG.1	s_316	25686	41.471
LG.1	s_1191	7288	41.471
LG.1	s_1419	93719	41.471
LG.1	s_12303	96775	41.471
LG.1	s_1156	82891	41.471
LG.1	s_529	88622	41.471
LG.1	s_12303	57860	41.471
LG.1	s_11969	104993	41.471
LG.1	s_352	196494	41.471
LG.1	s_12286	189474	41.471
LG.1	s_12560	426095	41.471
LG.1	s_8755	249989	41.471
LG.1	s_11969	79756	41.471
LG.1	s_1181	46216	41.471
LG.1	s_242	101186	41.471
LG.1	s_12560	443810	41.471
LG.1	s_12085	32157	41.471
LG.1	s_11969	104976	41.471
LG.1	Chr04	66826563	41.695
LG.1	s_1339	144102	41.695
LG.1	s_10636	64506	41.695
LG.1	s_10636	64505	41.695
LG.1	s_1339	255790	41.695
LG.1	s_688	20927	41.695
LG.1	s_12442	91339	41.695
LG.1	s_4317	34330	41.919
LG.1	s_688	21377	41.919
LG.1	Chr04	61516397	41.919
LG.1	s_9398	69209	41.919
LG.1	s_6616	73085	41.919
LG.1	s_9398	69202	41.919
LG.1	s_1193	6806	41.919
LG.1	s_46	84886	41.919
LG.1	s_3707	75266	42.142
LG.1	s_12084	46763	42.142
LG.1	s_12568	554818	42.142
LG.1	s_1832	38348	42.142
LG.1	s_448	17004	42.142
LG.1	s_448	16999	42.142
LG.1	s_12442	91329	42.142
LG.1	s_1672	73494	42.366
LG.1	s_12568	118160	42.366
LG.1	s_696	99295	42.366
LG.1	s_4379	208329	42.59
LG.1	s_12568	204149	42.59
LG.1	s_12442	128084	42.59
LG.1	s_269	56411	42.59
LG.1	s_12568	585120	42.59
LG.1	s_269	56425	42.59
LG.1	s_5535	37055	42.59
LG.1	s_12175	101333	42.59
LG.1	s_11627	22343	42.59
LG.1	s_12568	454716	42.59
LG.1	s_1286	9376	42.59
LG.1	s_12568	633673	42.59
LG.1	s_696	57447	42.814
LG.1	s_11687	53513	42.814
LG.1	s_1635	28874	42.814
LG.1	s_12163	45436	42.814
LG.1	s_217	843	42.814
LG.1	s_12385	192411	42.814
LG.1	s_1514	45499	42.814
LG.1	s_10119	111568	42.814
LG.1	s_1514	45509	42.814
LG.1	s_696	12415	42.814
LG.1	s_4359	137929	42.814
LG.1	s_542	25689	42.814
LG.1	s_11687	53502	42.814
LG.1	s_695	119730	42.814
LG.1	s_1672	41701	42.814
LG.1	s_4359	83358	42.814
LG.1	s_4359	42484	42.814
LG.1	s_12385	128769	42.814
LG.1	s_1672	144043	42.814
LG.1	s_7669	38686	43.488
LG.1	s_9340	27201	43.488
LG.1	s_12535	504858	43.488
LG.1	s_12535	317533	43.488
LG.1	s_3330	58058	43.488
LG.1	s_1042	223835	43.488
LG.1	s_3086	26818	43.488
LG.1	s_11833	31948	43.488
LG.1	s_12510	322847	43.488
LG.1	s_3330	105774	43.488
LG.1	s_5645	20772	43.488
LG.1	s_12522	226110	43.488
LG.1	s_12555	166046	43.488
LG.1	s_1750	137035	43.488
LG.1	s_12555	112306	43.488
LG.1	s_12522	226127	43.488
LG.1	s_1750	83714	43.488
LG.1	s_9707	14267	43.488
LG.1	s_1026	26144	43.488
LG.1	s_18	2053	43.488
LG.1	s_12510	322831	43.488
LG.1	s_969	6748	43.488
LG.1	s_12484	112066	43.488
LG.1	s_12510	322857	43.488
LG.1	s_12522	189932	43.488
LG.1	s_12535	524839	43.488
LG.1	s_7074	41989	43.488
LG.1	s_12065	6504	43.488
LG.1	s_9707	61409	43.488
LG.1	s_12480	120347	43.488
LG.1	s_12555	377379	43.488
LG.1	s_859	162659	43.488
LG.1	s_12484	112065	43.488
LG.1	s_11833	32520	43.488
LG.1	s_12480	120363	43.488
LG.1	s_1026	26143	43.488
LG.1	s_4753	52421	43.488
LG.1	s_12510	42408	43.488
LG.1	s_10605	24903	43.488
LG.1	s_12562	370308	43.488
LG.1	s_12464	140913	43.488
LG.1	s_105	24717	43.488
LG.1	Chr10	13393353	43.488
LG.1	s_18	2032	43.488
LG.1	s_12535	504848	43.488
LG.1	s_12510	128748	43.488
LG.1	s_12510	354025	43.488
LG.1	s_127	9509	43.488
LG.1	s_1750	89075	43.488
LG.1	s_10640	2000	43.488
LG.1	s_9870	166571	43.488
LG.1	s_127	55066	43.488
LG.1	s_7669	42647	43.488
LG.1	s_12555	157776	43.488
LG.1	s_11833	32537	43.488
LG.1	s_12480	120356	43.488
LG.1	s_1202	38011	43.488
LG.1	s_12535	397000	43.488
LG.1	s_9870	10202	43.488
LG.1	s_1042	223724	43.488
LG.1	s_12548	255457	43.488
LG.1	Chr09	32324839	43.488
LG.1	s_1750	42944	43.488
LG.1	s_3086	26931	43.488
LG.1	s_11498	4270	43.488
LG.1	s_12484	112072	43.488
LG.1	s_12287	114429	43.488
LG.1	s_11833	32513	43.488
LG.1	s_12484	82765	43.488
LG.1	s_1750	42968	43.488
LG.1	s_1042	115166	43.488
LG.1	s_12065	40073	43.488
LG.1	s_9274	57933	43.488
LG.1	s_12490	149881	43.488
LG.1	s_9340	26226	43.488
LG.1	s_127	15735	43.488
LG.1	s_12483	280814	43.711
LG.1	s_763	56193	43.935
LG.1	s_12555	292567	44.159
LG.1	s_1258	107714	44.383
LG.1	s_3500	31786	44.383
LG.1	s_1258	291045	44.383
LG.1	s_1829	59323	44.383
LG.1	s_1258	49805	44.383
LG.1	s_1829	57116	44.383
LG.1	s_3500	31771	44.383
LG.1	s_1659	114711	44.383
LG.1	s_1258	57068	44.383
LG.1	s_1258	291015	44.383
LG.1	s_4760	34443	44.383
LG.1	s_12326	40118	44.383
LG.1	s_1258	291016	44.383
LG.1	s_860	87650	44.383
LG.1	s_1334	6579	44.383
LG.1	s_9738	184964	44.383
LG.1	s_11480	17969	44.383
LG.1	s_9738	264695	44.383
LG.1	s_11753	8942	44.383
LG.1	Chr04	8240405	44.383
LG.1	s_670	304842	44.831
LG.1	s_670	222361	44.831
LG.1	s_670	317405	44.831
LG.1	s_232	57421	45.055
LG.1	s_232	113386	45.055
LG.1	s_5480	5406	45.055
LG.1	s_232	113392	45.055
LG.1	s_5480	5405	45.055
LG.1	s_4417	211729	45.055
LG.1	s_4417	211728	45.055
LG.1	s_4417	211737	45.055
LG.1	s_232	113396	45.055
LG.1	s_4417	61968	45.729
LG.1	s_1283	290743	45.729
LG.1	s_1283	290746	45.729
LG.1	s_1283	228426	45.953
LG.1	s_131	77917	45.953
LG.1	s_10038	6766	45.953
LG.1	s_10853	1529	45.953
LG.1	s_1346	34043	45.953
LG.1	s_12315	63401	45.953
LG.1	s_10853	1527	45.953
LG.1	s_12315	19868	45.953
LG.1	s_8262	33435	45.953
LG.1	s_10883	33995	45.953
LG.1	s_12373	16729	45.953
LG.1	s_1346	34394	45.953
LG.1	s_10038	6760	45.953
LG.1	s_917	10795	46.176
LG.1	Chr11	2534635	46.4
LG.1	s_11371	10437	46.4
LG.1	s_12524	228205	46.4
LG.1	s_11815	2956	46.4
LG.1	s_1700	7152	46.4
LG.1	s_1700	7153	46.4
LG.1	s_10432	33769	46.4
LG.1	s_11371	10427	46.4
LG.1	Chr11	2367614	46.4
LG.1	s_12524	117711	46.4
LG.1	s_1315	4457	46.4
LG.1	Chr11	2657700	46.624
LG.1	Chr11	1999752	46.624
LG.1	Chr11	1942393	46.624
LG.1	Chr11	2499288	46.624
LG.1	Chr11	2596358	46.624
LG.1	Chr11	2657692	46.624
LG.1	Chr11	1942404	46.624
LG.1	Chr11	1904181	46.624
LG.1	Chr11	1999749	46.624
LG.1	s_11371	10445	46.624
LG.1	s_1433	7109	46.624
LG.1	Chr11	695139	47.298
LG.1	Chr11	695138	47.298
LG.1	s_2256	86280	47.522
LG.1	Chr11	761658	47.522
LG.1	Chr11	761677	47.522
LG.1	Chr11	479502	47.522
LG.1	Chr11	1603575	47.522
LG.1	Chr11	1586786	47.522
LG.1	Chr11	1603582	47.522
LG.1	Chr11	761664	47.522
LG.1	Chr11	479505	47.522
LG.1	Chr11	761673	47.522
LG.1	Chr11	479485	47.522
LG.1	Chr11	1115835	47.745
LG.1	Chr11	1243160	47.745
LG.1	Chr11	1300452	47.745
LG.1	Chr11	1243179	47.745
LG.1	Chr11	1243155	47.745
LG.1	Chr11	1243162	47.745
LG.1	Chr11	1390671	47.745
LG.1	Chr11	1390679	47.745
LG.1	Chr11	1115819	47.969
LG.1	Chr11	1115822	47.969
LG.1	Chr11	1200534	47.969
LG.1	Chr11	1077355	47.969
LG.1	Chr11	1390676	48.193
LG.1	Chr11	2898709	48.641
LG.1	Chr11	3502557	48.641
LG.1	Chr11	2841185	48.641
LG.1	Chr11	2816516	48.641
LG.1	Chr11	4074019	49.09
LG.1	Chr11	4507195	49.538
LG.1	Chr11	5003890	49.762
LG.1	Chr11	5003901	49.762
LG.1	s_12130	13147	49.762
LG.1	s_3686	812	49.762
LG.1	Chr11	5202393	49.986
LG.1	Chr11	5202375	49.986
LG.1	Chr11	5285936	50.209
LG.1	s_1783	6102	50.433
LG.1	s_1783	4918	50.433
LG.1	Chr11	5357152	50.433
LG.1	s_1783	6082	50.433
LG.1	Chr11	5357143	50.433
LG.1	Chr11	5357140	50.433
LG.1	s_1783	6091	50.433
LG.1	s_1783	4921	50.433
LG.1	s_1783	6099	50.433
LG.1	Chr11	7313332	50.881
LG.1	Chr11	7313313	50.881
LG.1	Chr11	7566729	51.33
LG.1	Chr11	6988554	51.33
LG.1	Chr11	7012740	51.33
LG.1	Chr11	6948918	51.33
LG.1	s_10233	5321	51.554
LG.1	Chr11	6687114	51.777
LG.1	Chr11	5569063	52.001
LG.1	s_5334	2265	52.001
LG.1	Chr11	8412492	52.225
LG.1	Chr11	7973826	52.225
LG.1	Chr11	7841668	52.225
LG.1	s_12283	94295	52.673
LG.1	Chr11	8787128	52.673
LG.1	Chr11	8575346	52.897
LG.1	Chr11	8673375	52.897
LG.1	Chr11	8575347	52.897
LG.1	Chr11	9937896	53.571
LG.1	Chr11	9937905	53.571
LG.1	Chr11	10103430	53.571
LG.1	s_12449	61317	53.571
LG.1	s_12449	61325	53.571
LG.1	Chr11	10103964	53.571
LG.1	Chr11	10013264	53.571
LG.1	Chr11	10013266	53.571
LG.1	Chr11	10103957	53.571
LG.1	s_12449	61320	53.571
LG.1	Chr11	9184945	54.7
LG.1	Chr11	9607851	54.7
LG.1	Chr11	9184958	54.7
LG.1	Chr11	9109822	54.7
LG.1	Chr11	9201871	54.7
LG.1	Chr11	9545003	54.7
LG.1	s_4651	47643	55.601
LG.1	Chr11	10206830	55.601
LG.1	Chr11	10206844	55.601
LG.1	s_3039	13472	56.275
LG.1	s_3039	13493	56.275
LG.1	Chr11	10613655	56.275
LG.1	Chr11	10613670	56.275
LG.1	Chr11	10576071	56.275
LG.1	Chr11	10772257	56.723
LG.1	Chr11	10831750	57.397
LG.1	Chr11	10988962	57.397
LG.1	Chr11	10988968	57.397
LG.1	Chr11	10988978	57.397
LG.1	Chr11	11043758	57.621
LG.1	Chr11	11160113	57.621
LG.1	Chr11	11160110	57.621
LG.1	Chr11	11180711	57.621
LG.1	s_1380	250120	57.845
LG.1	s_11274	8439	58.069
LG.1	Chr12	30357327	58.069
LG.1	s_505	66876	58.069
LG.1	Chr11	11395108	58.292
LG.1	s_10255	33948	58.292
LG.1	Chr11	11263901	58.292
LG.1	Chr11	11263916	58.292
LG.1	Chr11	11263917	58.292
LG.1	Chr12	30218543	58.292
LG.1	s_7827	3673	58.516
LG.1	s_10255	33943	58.516
LG.1	Chr12	30281410	58.516
LG.1	Chr12	30325235	58.516
LG.1	s_7215	5146	58.516
LG.1	s_10255	34586	58.516
LG.1	Chr12	30325240	58.516
LG.1	Chr11	11395105	58.74
LG.1	Chr11	11348838	58.74
LG.1	Chr11	11655545	58.963
LG.1	Chr11	11744079	59.412
LG.1	Chr11	12307206	59.412
LG.1	Chr11	19978710	59.412
LG.1	Chr11	12115263	59.636
LG.1	Chr11	12115266	59.636
LG.1	Chr11	12276044	59.859
LG.1	Chr11	12251389	59.859
LG.1	Chr11	12276047	59.859
LG.1	Chr11	12207555	59.859
LG.1	s_5373	14865	60.083
LG.1	Chr11	12465422	60.307
LG.1	Chr11	12520819	60.307
LG.1	Chr11	12492732	60.307
LG.1	Chr11	12492756	60.307
LG.1	Chr11	12465429	60.307
LG.1	Chr11	12465418	60.53
LG.1	Chr11	12396189	60.754
LG.1	Chr11	12588005	60.754
LG.1	Chr11	12875056	60.754
LG.1	s_12172	41091	60.754
LG.1	Chr11	12451492	60.754
LG.1	Chr11	12833491	61.203
LG.1	Chr11	13029767	61.203
LG.1	Chr11	13478630	61.426
LG.1	Chr11	13365202	61.426
LG.1	Chr11	13365195	61.426
LG.1	Chr11	13726334	61.65
LG.1	Chr11	13606956	61.65
LG.1	Chr11	13726314	61.65
LG.1	Chr11	13751073	61.874
LG.1	Chr11	14043294	62.322
LG.1	Chr11	13862634	62.322
LG.1	Chr11	13944112	62.322
LG.1	Chr11	14043598	62.322
LG.1	Chr11	14784293	62.771
LG.1	Chr11	14068246	62.771
LG.1	Chr11	14784268	62.771
LG.1	Chr11	14095704	62.771
LG.1	Chr11	14097128	62.771
LG.1	Chr11	14364835	62.771
LG.1	Chr11	14643151	62.771
LG.1	Chr11	14847266	62.994
LG.1	Chr11	14890735	62.994
LG.1	Chr11	15050640	63.218
LG.1	Chr11	14984328	63.218
LG.1	Chr11	14971176	63.218
LG.1	Chr11	15100261	63.218
LG.1	Chr11	15100258	63.218
LG.1	Chr11	15199459	63.442
LG.1	Chr11	15392758	63.665
LG.1	Chr11	15475254	63.665
LG.1	Chr11	15475259	63.665
LG.1	Chr11	15392734	63.665
LG.1	Chr11	15542997	63.665
LG.1	Chr11	15392737	63.665
LG.1	Chr11	15543017	63.665
LG.1	s_12117	69219	64.566
LG.1	s_12117	69222	64.566
LG.1	Chr11	16284013	64.566
LG.1	Chr11	15576042	64.566
LG.1	s_12117	69227	64.566
LG.1	Chr11	16228548	64.79
LG.1	Chr11	16208066	64.79
LG.1	Chr11	15919193	64.79
LG.1	Chr11	16161108	64.79
LG.1	Chr11	16208079	64.79
LG.1	Chr11	15851576	64.79
LG.1	Chr11	16218193	64.79
LG.1	Chr11	15919176	64.79
LG.1	Chr11	15851581	64.79
LG.1	Chr11	16376171	65.239
LG.1	Chr11	16084264	65.239
LG.1	Chr11	16376276	65.239
LG.1	Chr11	16376168	65.239
LG.1	Chr11	16376267	65.239
LG.1	Chr11	16426336	65.462
LG.1	Chr11	16585008	65.686
LG.1	Chr11	16632662	65.686
LG.1	Chr11	16632667	65.686
LG.1	Chr11	16632677	65.686
LG.1	Chr11	16702320	65.686
LG.1	Chr11	16884537	65.91
LG.1	Chr11	17091329	65.91
LG.1	Chr11	16884521	65.91
LG.1	Chr11	16995653	65.91
LG.1	Chr11	17091337	65.91
LG.1	Chr11	17186302	65.91
LG.1	Chr11	17120126	65.91
LG.1	Chr11	17332292	66.358
LG.1	Chr11	17392188	66.807
LG.1	Chr11	17392167	66.807
LG.1	Chr11	17392185	66.807
LG.1	Chr11	17498342	67.481
LG.1	Chr11	17425653	67.481
LG.1	s_12366	234272	67.704
LG.1	s_9709	55262	67.928
LG.1	s_9709	55264	67.928
LG.1	s_9709	55271	67.928
LG.1	Chr11	17593451	68.152
LG.1	Chr11	17782844	68.152
LG.1	Chr11	17593449	68.152
LG.1	Chr11	17782830	68.152
LG.1	Chr11	17782837	68.152
LG.1	Chr11	17782829	68.152
LG.1	Chr11	17782849	68.152
LG.1	Chr11	18081829	69.739
LG.1	Chr11	18140323	69.963
LG.1	Chr11	18140328	69.963
LG.1	Chr11	18297460	70.411
LG.1	Chr11	18267260	70.411
LG.1	Chr11	18297432	70.411
LG.1	Chr11	18297450	70.411
LG.1	Chr11	18267257	70.411
LG.1	Chr11	19409428	70.86
LG.1	Chr11	18570234	70.86
LG.1	Chr11	18347964	70.86
LG.1	Chr11	19160582	71.761
LG.1	Chr11	19207271	71.761
LG.1	Chr11	19034370	72.435
LG.1	Chr11	19033763	72.435
LG.1	Chr11	19033791	72.435
LG.1	Chr11	19033794	72.435
LG.1	Chr11	18886181	73.109
LG.1	Chr11	18800114	73.109
LG.1	Chr11	18886177	73.109
LG.1	Chr11	18800110	73.109
LG.1	Chr11	18833675	73.333
LG.1	Chr11	19491967	73.333
LG.1	Chr11	19610898	73.557
LG.1	Chr11	19992501	73.557
LG.1	Chr11	19674972	73.557
LG.1	Chr11	19992495	73.557
LG.1	Chr11	19734051	73.557
LG.1	Chr11	19813259	73.557
LG.1	Chr11	19546899	73.557
LG.1	Chr11	19765636	73.557
LG.1	Chr11	20347595	74.231
LG.1	Chr11	20347590	74.231
LG.1	Chr11	20231938	74.231
LG.1	Chr11	20522702	74.454
LG.1	Chr11	20914479	74.454
LG.1	Chr11	20914495	74.454
LG.1	Chr11	20795780	74.454
LG.1	Chr11	20920199	74.454
LG.1	Chr11	21019077	74.454
LG.1	Chr11	20914497	74.454
LG.1	Chr11	21176839	74.678
LG.1	Chr11	21176820	74.678
LG.1	Chr11	21176369	74.678
LG.1	Chr11	21332456	75.127
LG.1	Chr11	21347117	75.35
LG.1	Chr11	21352851	75.35
LG.1	Chr11	21399755	75.799
LG.1	Chr11	21717549	75.799
LG.1	Chr11	21717676	75.799
LG.1	Chr11	21795481	75.799
LG.1	Chr11	21399767	75.799
LG.1	Chr11	21608851	75.799
LG.1	Chr11	21717674	75.799
LG.1	Chr11	21494773	75.799
LG.1	Chr11	21933772	76.022
LG.1	Chr11	21902751	76.022
LG.1	Chr11	21933762	76.022
LG.1	Chr11	22282550	76.471
LG.1	Chr11	22137816	77.145
LG.1	Chr11	22137831	77.145
LG.1	Chr11	22137837	77.145
LG.1	Chr11	22463185	78.274
LG.1	Chr11	22401426	78.274
LG.1	Chr11	23574808	78.274
LG.1	Chr11	23484830	78.274
LG.1	Chr11	22401431	78.274
LG.1	Chr11	22401440	78.274
LG.1	Chr11	22564274	78.274
LG.1	s_1185	34124	78.274
LG.1	Chr11	23574813	78.274
LG.1	Chr11	23484853	78.274
LG.1	Chr11	22472779	78.497
LG.1	Chr11	23875071	79.398
LG.1	Chr11	23875062	79.398
LG.1	Chr11	24010793	79.622
LG.1	Chr11	24101143	79.622
LG.1	Chr11	24101001	79.622
LG.1	Chr11	24010799	79.622
LG.1	Chr11	24010808	79.622
LG.1	Chr11	24010796	79.622
LG.1	Chr11	24010785	79.622
LG.1	Chr11	24462824	80.071
LG.1	Chr11	25207048	80.294
LG.1	Chr11	25369070	80.294
LG.1	Chr11	25372192	80.294
LG.1	Chr11	25648798	80.743
LG.1	Chr11	25648803	80.743
LG.1	Chr11	25902763	80.966
LG.1	Chr11	26160307	80.966
LG.1	Chr11	26292341	80.966
LG.1	Chr11	26087441	80.966
LG.1	Chr11	25874382	80.966
LG.1	Chr11	26186022	80.966
LG.1	Chr11	26341454	80.966
LG.1	Chr11	25699569	80.966
LG.1	Chr11	26186025	80.966
LG.1	Chr11	26186003	80.966
LG.1	Chr11	25698765	80.966
LG.1	Chr11	25699568	80.966
LG.1	Chr11	26147280	80.966
LG.1	Chr11	26186031	80.966
LG.1	Chr11	26219959	80.966
LG.1	Chr11	25933459	80.966
LG.1	Chr11	26087440	80.966
LG.1	Chr11	26219980	80.966
LG.1	Chr11	26160327	80.966
LG.1	Chr11	25824580	80.966
LG.1	Chr11	26441997	81.19
LG.1	Chr11	26483021	81.19
LG.1	Chr11	26441324	81.19
LG.1	Chr11	26614474	81.414
LG.1	Chr11	26571582	81.414
LG.1	Chr11	26614484	81.414
LG.1	Chr11	26899496	81.638
LG.1	Chr11	26899473	81.638
LG.1	Chr11	26899484	81.638
LG.1	Chr11	26895718	81.638
LG.1	Chr11	26943303	81.861
LG.1	Chr11	25108887	81.861
LG.1	Chr11	25039369	81.861
LG.1	Chr11	27112558	81.861
LG.1	Chr11	27281509	82.085
LG.1	Chr11	27564312	82.309
LG.1	Chr11	27613522	82.309
LG.1	Chr11	27564297	82.309
LG.1	Chr11	27564306	82.309
LG.1	Chr11	27795250	83.21
LG.1	Chr11	27858807	83.21
LG.1	Chr11	27858796	83.21
LG.1	s_38	2868810	84.338
LG.1	s_6005	27636	84.562
LG.1	s_4815	85232	85.01
LG.1	s_1486	5720	85.01
LG.1	Chr11	28501048	85.01
LG.1	Chr11	28501051	85.01
LG.1	Chr11	28486065	85.01
LG.1	s_541	31193	85.01
LG.1	Chr11	28486070	85.01
LG.1	Chr11	28702705	85.234
LG.1	Chr11	28702910	85.234
LG.1	Chr11	28822368	85.458
LG.1	Chr11	28822225	85.458
LG.1	s_5948	35284	85.458
LG.1	Chr11	28891385	86.359
LG.1	Chr11	28891386	86.359
LG.1	Chr11	28961248	86.807
LG.1	Chr11	29221787	87.031
LG.1	Chr11	29221786	87.031
LG.1	Chr11	29071501	87.031
LG.1	Chr11	29417594	87.705
LG.1	Chr11	29419869	87.705
LG.1	Chr11	29471103	87.929
LG.1	s_11763	29892	88.377
LG.1	s_11763	29732	88.377
LG.1	s_11763	29745	88.377
LG.1	s_11763	29754	88.377
LG.1	s_11763	29750	88.377
LG.1	s_11763	29728	88.377
LG.1	s_11763	29755	88.377
LG.1	Chr11	29806011	88.601
LG.1	Chr11	29883131	88.825
LG.1	Chr11	29883124	88.825
LG.1	Chr11	29950191	89.048
LG.1	Chr11	30039116	89.272
LG.1	Chr11	30039098	89.272
LG.1	Chr11	30115391	89.721
LG.1	Chr11	30241141	89.721
LG.1	Chr11	30431310	89.944
LG.1	Chr11	30433666	89.944
LG.1	Chr11	30457762	90.618
LG.1	Chr11	30457771	90.618
LG.1	Chr11	30565242	91.067
LG.1	Chr11	30701907	91.291
LG.1	s_12270	187484	91.514
LG.1	s_12270	187491	91.514
LG.1	Chr11	30983456	91.963
LG.1	Chr11	30950376	91.963
LG.1	Chr11	31085433	92.637
LG.1	Chr11	31239955	92.637
LG.1	Chr11	31118214	92.637
LG.1	Chr11	31268143	93.311
LG.1	Chr11	31385569	93.311
LG.1	Chr11	31618145	93.311
LG.1	Chr11	31385571	93.311
LG.1	Chr11	31618149	93.311
LG.1	Chr11	31268118	93.311
LG.1	Chr11	31385572	93.311
LG.1	Chr11	31902114	93.76
LG.1	s_3644	12070	94.888
LG.1	s_12270	26721	95.337
LG.1	s_7060	34490	95.56
LG.1	s_346	80934	95.56
LG.1	s_10375	984392	96.918
LG.1	s_1114	123951	97.142
LG.1	s_1114	37620	97.142
LG.1	s_1114	123946	97.142
LG.1	s_1114	123945	97.142
LG.1	s_1114	123937	97.142
LG.1	s_1308	135445	97.365
LG.1	s_1671	177026	98.04
LG.1	s_1671	89544	98.04
LG.1	s_1934	61056	98.94
LG.1	s_1934	61044	98.94
LG.1	s_1934	141974	98.94
LG.1	s_1934	97528	98.94
LG.1	Chr11	32213518	99.164
LG.1	Chr11	32293714	99.388
LG.1	Chr11	32362837	99.388
LG.1	Chr11	32406863	99.612
LG.1	Chr11	32419347	99.612
LG.1	Chr11	32406880	99.612
LG.1	Chr11	32406865	99.612
LG.1	Chr11	32406874	99.612
LG.1	Chr11	32661678	99.835
LG.1	Chr11	32481386	99.835
LG.1	Chr11	32583844	99.835
LG.1	Chr11	32661660	99.835
LG.1	s_11169	5246	99.835
LG.1	Chr11	32930556	100.284
LG.1	Chr11	32936401	100.284
LG.1	Chr11	32930544	100.284
LG.1	Chr11	32787361	100.284
LG.1	Chr11	32732073	100.284
LG.1	Chr11	32966433	100.732
LG.1	Chr11	33066318	100.956
LG.1	Chr11	33095461	101.404
LG.1	Chr11	33748759	101.404
LG.1	Chr11	33194527	101.628
LG.1	Chr11	33240182	101.852
LG.1	Chr11	33240180	101.852
LG.1	Chr11	33317504	102.3
LG.1	Chr11	33317518	102.3
LG.1	Chr11	33305602	102.3
LG.1	Chr11	33415660	102.3
LG.1	Chr11	33415677	102.3
LG.1	Chr11	33807637	102.749
LG.1	Chr11	33837975	102.749
LG.1	Chr04	66158831	103.197
LG.1	Chr04	66158839	103.197
LG.1	s_7889	32544	103.197
LG.1	Chr11	34366702	103.421
LG.1	Chr11	34216276	103.421
LG.1	Chr04	66289915	103.421
LG.1	Chr11	34383282	103.421
LG.1	Chr11	34366724	103.421
LG.1	Chr11	34366727	103.421
LG.1	Chr11	35165657	103.644
LG.1	Chr11	35462081	104.093
LG.1	Chr11	35718245	104.541
LG.1	Chr11	35428250	104.541
LG.1	Chr11	35769625	104.765
LG.1	Chr11	35867566	104.989
LG.1	Chr11	36007102	105.212
LG.1	Chr11	36029176	105.436
LG.1	s_12161	8686	105.885
LG.1	s_12161	8698	105.885
LG.1	s_12161	6728	105.885
LG.1	s_12161	8689	105.885
LG.1	Chr11	36092073	106.108
LG.1	Chr11	36400236	106.332
LG.1	Chr11	36391017	106.332
LG.1	Chr11	36451173	106.556
LG.1	Chr11	36458089	106.779
LG.1	Chr11	36815769	106.779
LG.1	Chr11	36458092	106.779
LG.1	Chr11	37133681	106.779
LG.1	Chr11	36501694	106.779
LG.1	Chr11	37043015	107.68
LG.1	Chr11	36995777	107.68
LG.1	Chr11	36984390	107.68
LG.1	Chr07	26529335	107.68
LG.1	Chr11	37180481	107.904
LG.1	Chr11	37746782	108.353
LG.1	Chr11	37746790	108.353
LG.1	Chr11	37827039	108.353
LG.1	Chr11	38410207	108.576
LG.1	Chr11	38530668	108.576
LG.1	Chr11	38476454	108.576
LG.1	Chr11	38089597	108.576
LG.1	Chr11	38797956	108.576
LG.1	Chr11	38797933	108.576
LG.1	Chr11	37982161	108.576
LG.1	Chr11	38733699	109.025
LG.1	Chr11	39024533	109.248
LG.1	Chr11	39273140	109.472
LG.1	Chr11	39550055	109.696
LG.1	Chr11	39550812	109.696
LG.1	Chr11	39550784	109.696
LG.1	Chr11	39550051	109.696
LG.1	Chr11	39550064	109.696
LG.1	Chr11	40042683	109.92
LG.1	Chr11	40163706	109.92
LG.1	s_676	6869	109.92
LG.1	Chr11	40163702	109.92
LG.1	s_676	6879	109.92
LG.1	Chr11	40625366	109.92
LG.1	Chr11	40625360	109.92
LG.1	Chr11	39995536	109.92
LG.1	Chr11	39697349	110.143
LG.1	Chr11	39884197	110.143
LG.1	Chr11	39934065	110.143
LG.1	Chr11	39934039	110.143
LG.1	Chr11	39894847	110.143
LG.1	Chr11	39894839	110.143
LG.1	Chr11	39934057	110.143
LG.2	Chr01	14941950	0
LG.2	Chr09	50466064	0.224
LG.2	Chr09	50313033	0.224
LG.2	Chr09	50126261	0.448
LG.2	Chr01	15015872	0.671
LG.2	s_9158	710	0.671
LG.2	Chr09	50505630	0.671
LG.2	Chr09	50505635	0.671
LG.2	Chr09	50505623	0.671
LG.2	Chr09	51054992	0.671
LG.2	Chr09	50581139	0.895
LG.2	Chr09	50994318	0.895
LG.2	Chr09	50810204	0.895
LG.2	Chr09	50313002	0.895
LG.2	Chr09	50313028	0.895
LG.2	Chr09	50810211	0.895
LG.2	Chr09	50313013	0.895
LG.2	Chr09	50284934	0.895
LG.2	Chr09	50284940	0.895
LG.2	s_657	16638	1.119
LG.2	Chr09	49620659	2.476
LG.2	Chr09	49620668	2.476
LG.2	Chr09	49620676	2.476
LG.2	Chr09	49254301	2.925
LG.2	Chr09	49259237	3.149
LG.2	Chr09	49254303	3.149
LG.2	Chr09	49055390	3.597
LG.2	Chr09	48991406	3.821
LG.2	Chr09	48975783	3.821
LG.2	Chr09	48975771	3.821
LG.2	Chr09	48975786	3.821
LG.2	Chr09	48975779	3.821
LG.2	Chr09	48892170	4.269
LG.2	Chr09	48866410	4.493
LG.2	Chr09	48729638	4.493
LG.2	Chr09	48806400	4.493
LG.2	Chr09	48806381	4.493
LG.2	Chr09	48665525	4.493
LG.2	Chr09	48488623	4.493
LG.2	Chr09	48806378	4.493
LG.2	Chr09	48729637	4.493
LG.2	Chr09	48729634	4.493
LG.2	Chr09	48665532	4.493
LG.2	s_169	9715	4.717
LG.2	Chr09	48391828	4.717
LG.2	Chr09	48391827	4.717
LG.2	s_169	8595	4.717
LG.2	Chr09	48330719	4.94
LG.2	Chr09	48255991	5.389
LG.2	Chr09	48255987	5.612
LG.2	Chr09	47916710	6.061
LG.2	Chr09	47916725	6.061
LG.2	Chr09	47916716	6.061
LG.2	Chr09	47916722	6.061
LG.2	s_29	63056	6.509
LG.2	s_29	63075	6.509
LG.2	Chr09	47724633	6.733
LG.2	Chr09	47724626	6.733
LG.2	Chr09	47724624	6.733
LG.2	Chr09	47724638	6.733
LG.2	Chr09	47724648	6.733
LG.2	Chr09	46912702	7.181
LG.2	Chr09	47474525	7.181
LG.2	Chr09	47406561	7.181
LG.2	Chr09	47406570	7.181
LG.2	Chr09	47474532	7.181
LG.2	Chr09	46912681	7.181
LG.2	Chr09	46390422	7.63
LG.2	Chr09	46435417	7.63
LG.2	s_12168	108879	8.304
LG.2	Chr09	46182052	9.892
LG.2	Chr09	46182057	9.892
LG.2	Chr09	46123479	9.892
LG.2	Chr09	46280712	9.892
LG.2	Chr09	46280711	9.892
LG.2	Chr09	46280702	9.892
LG.2	Chr09	46182064	9.892
LG.2	Chr09	46047095	10.115
LG.2	Chr09	46078237	10.115
LG.2	Chr09	46280724	10.339
LG.2	Chr09	46280720	10.339
LG.2	Chr09	46280723	10.339
LG.2	Chr09	46078213	10.563
LG.2	Chr09	46078219	10.563
LG.2	Chr09	45935379	11.237
LG.2	Chr09	45421237	11.685
LG.2	Chr09	45421222	11.685
LG.2	s_7375	28117	11.685
LG.2	Chr09	45421221	11.685
LG.2	Chr09	45764815	11.685
LG.2	Chr04	13406705	12.134
LG.2	Chr04	13406707	12.134
LG.2	Chr09	44922366	12.134
LG.2	Chr04	13228666	12.134
LG.2	Chr09	44922367	12.134
LG.2	Chr09	44944527	12.357
LG.2	Chr09	44944517	12.357
LG.2	Chr09	44997378	12.357
LG.2	Chr09	44771262	12.357
LG.2	Chr09	44771264	12.357
LG.2	Chr09	44820873	12.357
LG.2	Chr09	44996204	12.357
LG.2	Chr09	44758669	12.357
LG.2	Chr09	44397168	13.032
LG.2	Chr09	44601756	13.032
LG.2	Chr09	43953811	13.255
LG.2	Chr09	43430394	13.704
LG.2	Chr09	43430393	13.704
LG.2	Chr09	43389567	13.704
LG.2	Chr09	42890075	13.927
LG.2	Chr09	42890059	13.927
LG.2	Chr09	43028667	13.927
LG.2	Chr09	42890082	13.927
LG.2	Chr07	20494986	13.927
LG.2	Chr09	42890072	13.927
LG.2	Chr09	43078327	13.927
LG.2	Chr09	43078324	13.927
LG.2	Chr04	4605579	14.376
LG.2	Chr09	41979699	14.6
LG.2	Chr09	41786844	14.6
LG.2	Chr09	41341007	17.117
LG.2	Chr09	41351681	17.117
LG.2	Chr09	41340997	17.117
LG.2	Chr09	41155223	18.018
LG.2	Chr09	40933856	18.018
LG.2	Chr09	40965330	18.242
LG.2	Chr09	41292730	18.242
LG.2	Chr09	40459386	18.916
LG.2	Chr09	40459388	18.916
LG.2	Chr09	40512261	18.916
LG.2	s_5450	97968	20.274
LG.2	s_5450	97971	20.274
LG.2	Chr09	40199202	20.497
LG.2	Chr09	40020160	20.497
LG.2	Chr09	39867190	21.626
LG.2	Chr09	39909652	22.075
LG.2	Chr09	39896340	22.523
LG.2	Chr09	39896347	22.523
LG.2	Chr09	39789001	22.971
LG.2	Chr09	39789008	22.971
LG.2	Chr09	39229299	24.329
LG.2	Chr09	39230197	24.329
LG.2	Chr09	39118945	24.553
LG.2	Chr09	39118969	24.553
LG.2	Chr09	39034147	25.001
LG.2	Chr09	39060319	25.225
LG.2	Chr09	38457584	25.448
LG.2	s_3089	27431	25.448
LG.2	s_3089	27417	25.448
LG.2	Chr09	39034152	25.448
LG.2	Chr09	39034253	25.448
LG.2	Chr09	38457575	25.672
LG.2	Chr09	38387924	26.121
LG.2	Chr09	38921994	26.344
LG.2	Chr09	38922000	26.344
LG.2	s_844	78984	26.568
LG.2	s_844	78985	26.568
LG.2	Chr09	38803407	26.792
LG.2	Chr09	38709521	26.792
LG.2	Chr09	38816493	26.792
LG.2	Chr09	38749589	26.792
LG.2	Chr09	38803419	26.792
LG.2	Chr09	38602161	27.24
LG.2	Chr09	38506763	27.24
LG.2	Chr09	38177299	28.369
LG.2	Chr09	38177308	28.369
LG.2	Chr09	37928256	28.593
LG.2	Chr09	37653276	28.816
LG.2	Chr09	37543758	28.816
LG.2	Chr09	37727703	29.04
LG.2	Chr09	37727702	29.04
LG.2	Chr09	37331440	29.264
LG.2	Chr09	37160961	29.264
LG.2	Chr09	37314905	29.264
LG.2	Chr09	37378645	29.264
LG.2	Chr09	37378653	29.264
LG.2	Chr09	37378649	29.264
LG.2	Chr09	37510025	29.264
LG.2	Chr09	37435656	29.264
LG.2	Chr09	36950811	29.488
LG.2	Chr09	36917027	29.488
LG.2	Chr09	36917039	29.488
LG.2	Chr09	36976165	29.488
LG.2	Chr09	36976159	29.488
LG.2	Chr09	36917018	29.488
LG.2	Chr09	36976156	29.488
LG.2	Chr09	36411241	29.936
LG.2	Chr09	36446166	29.936
LG.2	Chr09	36514722	29.936
LG.2	Chr09	36514723	29.936
LG.2	Chr09	36341878	29.936
LG.2	Chr09	36867009	30.16
LG.2	Chr09	36866999	30.16
LG.2	Chr09	36867008	30.16
LG.2	Chr09	36867006	30.16
LG.2	Chr09	36867002	30.16
LG.2	s_11674	16825	30.383
LG.2	s_1379	42218	30.383
LG.2	s_1379	42205	30.383
LG.2	s_1379	42224	30.383
LG.2	s_1379	5611	30.383
LG.2	Chr09	36233082	31.058
LG.2	Chr09	36233059	31.058
LG.2	Chr09	36064292	31.281
LG.2	Chr09	35933965	31.281
LG.2	Chr09	35917318	31.505
LG.2	Chr09	35836966	31.505
LG.2	Chr09	35812468	31.729
LG.2	Chr09	35812448	31.729
LG.2	Chr09	35812456	31.729
LG.2	Chr09	35812472	31.729
LG.2	Chr09	35616468	32.177
LG.2	Chr05	5111255	32.177
LG.2	Chr05	5111252	32.177
LG.2	Chr05	5112804	32.177
LG.2	Chr09	35377895	32.626
LG.2	s_5851	1934	32.626
LG.2	Chr09	35561589	32.626
LG.2	Chr09	35561577	32.626
LG.2	Chr09	35561692	32.849
LG.2	Chr09	34772392	32.849
LG.2	Chr09	34772383	32.849
LG.2	Chr09	34772395	32.849
LG.2	Chr09	35443008	33.073
LG.2	Chr09	35507006	33.073
LG.2	Chr09	34991461	33.297
LG.2	Chr09	34817594	33.297
LG.2	Chr09	34817595	33.297
LG.2	Chr09	35168996	33.52
LG.2	Chr09	34418964	34.649
LG.2	Chr09	34418971	34.649
LG.2	Chr09	34632482	34.873
LG.2	Chr09	34418955	34.873
LG.2	Chr09	34002973	34.873
LG.2	Chr09	34630523	34.873
LG.2	Chr09	34572687	34.873
LG.2	Chr09	34248605	34.873
LG.2	Chr09	34248603	34.873
LG.2	Chr09	34002972	34.873
LG.2	Chr09	33939253	35.097
LG.2	Chr09	33377883	36.225
LG.2	Chr09	33547970	36.225
LG.2	s_5412	71819	36.225
LG.2	Chr09	33599548	36.225
LG.2	Chr09	33547965	36.225
LG.2	Chr09	33599565	36.225
LG.2	Chr09	33377901	36.225
LG.2	Chr09	33212707	37.126
LG.2	Chr09	32885602	37.35
LG.2	Chr09	33026406	37.35
LG.2	Chr09	32833949	37.35
LG.2	Chr09	32526831	37.574
LG.2	Chr09	32017564	37.797
LG.2	Chr09	32349706	37.797
LG.2	Chr09	32446143	38.021
LG.2	Chr09	32382787	38.021
LG.2	Chr09	32278104	38.021
LG.2	Chr09	31614859	38.245
LG.2	Chr09	31304546	38.468
LG.2	Chr09	31177635	38.468
LG.2	Chr09	31177628	38.468
LG.2	Chr09	31304538	38.468
LG.2	Chr09	30971551	38.468
LG.2	Chr09	31241410	38.468
LG.2	Chr09	30797470	38.692
LG.2	Chr03	62457456	38.692
LG.2	s_11980	12328	38.692
LG.2	Chr09	30939170	38.692
LG.2	s_1227	180851	38.692
LG.2	s_11980	12181	38.692
LG.2	Chr09	29948467	40.511
LG.2	Chr09	29948485	40.511
LG.2	Chr09	29948466	40.511
LG.2	Chr09	30110370	40.511
LG.2	Chr09	29923167	40.734
LG.2	Chr09	29923182	40.734
LG.2	Chr09	29627699	41.183
LG.2	Chr09	29603322	41.183
LG.2	Chr09	29652856	41.183
LG.2	Chr09	29652843	41.183
LG.2	Chr09	29669825	41.183
LG.2	Chr09	29627715	41.183
LG.2	Chr09	29669797	41.183
LG.2	Chr09	28851712	42.084
LG.2	Chr09	28851710	42.084
LG.2	s_2797	235	42.307
LG.2	s_629	84605	42.531
LG.2	Chr09	29093749	42.755
LG.2	Chr09	29093753	42.755
LG.2	s_628	134383	43.429
LG.2	s_1171	76621	43.429
LG.2	s_1171	76618	43.429
LG.2	s_1171	11496	43.429
LG.2	s_628	134392	43.429
LG.2	s_1171	11502	43.429
LG.2	s_1171	37900	43.429
LG.2	s_628	134389	43.429
LG.2	s_6605	3152	43.877
LG.2	s_1544	115245	43.877
LG.2	Chr06	43008450	43.877
LG.2	s_6605	3130	43.877
LG.2	s_1454	6821	43.877
LG.2	Chr03	5483878	44.101
LG.2	s_1454	14633	44.101
LG.2	s_506	2232	44.101
LG.2	s_700	111560	44.55
LG.2	s_700	111566	44.55
LG.2	s_12561	373375	45.907
LG.2	s_700	169632	45.907
LG.2	s_1800	1839	46.356
LG.2	s_12561	89342	46.356
LG.2	s_12561	89750	46.356
LG.2	s_12561	40753	46.356
LG.2	s_8904	69972	46.579
LG.2	s_8904	82343	46.579
LG.2	s_8904	82344	46.579
LG.2	s_8904	33461	46.803
LG.2	s_4551	1224	46.803
LG.2	s_4551	1232	46.803
LG.2	s_204	39090	46.803
LG.2	s_12504	97628	47.477
LG.2	s_12504	39254	47.477
LG.2	s_12504	97613	47.477
LG.2	s_12504	39270	47.477
LG.2	s_12504	97617	47.477
LG.2	s_12504	97610	47.477
LG.2	s_1214	133837	48.378
LG.2	s_1213	45055	48.602
LG.2	s_1214	96371	48.602
LG.2	s_538	102027	48.825
LG.2	s_1402	46254	49.049
LG.2	s_898	39898	49.049
LG.2	s_900	63167	49.049
LG.2	s_538	48517	49.049
LG.2	s_6694	21578	49.049
LG.2	s_900	174643	49.049
LG.2	s_1402	46255	49.049
LG.2	s_3773	8505	49.049
LG.2	s_900	293106	49.498
LG.2	s_900	626123	49.498
LG.2	s_574	266524	50.399
LG.2	s_574	335923	50.622
LG.2	s_1273	31724	50.622
LG.2	s_574	335936	50.622
LG.2	s_170	401567	50.846
LG.2	s_170	401575	50.846
LG.2	s_170	402076	50.846
LG.2	s_12427	35146	50.846
LG.2	s_170	487528	50.846
LG.2	s_1015	76600	51.07
LG.2	Chr04	5675717	51.293
LG.2	s_170	111400	51.517
LG.2	s_170	214421	51.517
LG.2	s_170	109517	51.517
LG.2	s_170	109518	51.517
LG.2	s_170	214428	51.517
LG.2	s_170	111394	51.517
LG.2	s_170	214435	51.517
LG.2	s_12564	303868	52.191
LG.2	s_12564	90357	52.64
LG.2	s_4950	40538	52.64
LG.2	s_12535	2809	53.541
LG.2	s_12535	44214	53.541
LG.2	s_12535	2819	53.541
LG.2	s_11167	282	53.764
LG.2	s_5939	194759	53.764
LG.2	s_2635	6164	53.764
LG.2	s_727	46983	53.764
LG.2	s_5939	28400	53.764
LG.2	s_6337	5832	53.764
LG.2	s_1394	22946	53.764
LG.2	s_5939	77363	53.764
LG.2	s_184	4733	53.988
LG.2	s_5939	29173	53.988
LG.2	s_183	10372	54.212
LG.2	s_184	106780	54.212
LG.2	s_183	10368	54.212
LG.2	s_4818	208997	54.66
LG.2	s_727	105216	54.884
LG.2	s_3959	7576	55.108
LG.2	s_8481	127734	55.108
LG.2	s_2526	1688	55.108
LG.2	s_12503	334025	55.108
LG.2	s_2526	1691	55.108
LG.2	s_4040	57801	55.108
LG.2	s_1548	13194	55.108
LG.2	s_717	39086	55.108
LG.2	s_7937	41533	55.108
LG.2	s_555	9354	55.108
LG.2	s_12111	15170	55.108
LG.2	s_8150	59607	55.108
LG.2	s_111	64655	55.331
LG.2	s_1530	201952	55.331
LG.2	s_11929	63078	55.331
LG.2	s_1548	13202	55.331
LG.2	s_1512	99769	55.331
LG.2	s_12073	15513	55.331
LG.2	s_8258	5747	55.331
LG.2	s_1530	5404	55.331
LG.2	s_12506	130162	55.331
LG.2	s_734	17388	55.331
LG.2	s_1644	86979	55.331
LG.2	s_12503	239305	55.331
LG.2	s_12152	42789	55.331
LG.2	s_1295	184597	55.331
LG.2	s_5299	36575	55.331
LG.2	s_1530	174587	55.331
LG.2	s_7733	6439	55.331
LG.2	s_12503	77240	55.331
LG.2	s_1530	5398	55.331
LG.2	s_12483	115988	55.331
LG.2	s_12431	123380	55.331
LG.2	s_1530	251011	55.331
LG.2	s_1365	19309	55.331
LG.2	s_10020	2122	55.331
LG.2	s_1295	364829	55.331
LG.2	s_1438	16392	55.331
LG.2	s_11527	2157	55.331
LG.2	s_1530	174584	55.331
LG.2	s_12503	239321	55.331
LG.2	s_905	11567	55.331
LG.2	s_12219	5531	55.331
LG.2	s_472	114883	55.331
LG.2	s_324	61450	55.331
LG.2	s_324	61453	55.331
LG.2	s_2078	15460	55.555
LG.2	s_5661	5333	55.555
LG.2	s_951	85369	55.555
LG.2	s_9917	1735	55.555
LG.2	s_3641	18348	55.555
LG.2	s_3835	149827	55.555
LG.2	s_12286	67161	55.555
LG.2	s_8957	44307	55.555
LG.2	s_4350	13934	55.555
LG.2	s_905	80615	55.555
LG.2	s_472	114890	55.555
LG.2	s_6286	14158	55.555
LG.2	s_12431	2485	55.555
LG.2	s_8513	13839	55.555
LG.2	s_5661	5320	55.555
LG.2	s_1365	213619	55.555
LG.2	s_3835	156960	55.555
LG.2	s_10996	26445	55.555
LG.2	s_207	105143	55.555
LG.2	s_1512	188465	55.555
LG.2	Chr09	10579548	55.555
LG.2	s_6286	14159	55.555
LG.2	s_3959	8846	55.555
LG.2	s_1530	36888	55.555
LG.2	s_3564	8952	55.555
LG.2	s_2509	19566	55.555
LG.2	s_8513	13834	55.555
LG.2	s_11462	1308	55.555
LG.2	s_8513	13821	55.555
LG.2	s_9365	76049	55.555
LG.2	s_8513	83884	55.555
LG.2	s_10526	39894	55.555
LG.2	s_1129	41829	55.555
LG.2	s_12506	173208	55.555
LG.2	s_12012	28755	55.555
LG.2	s_1548	13213	55.555
LG.2	s_8513	13824	55.555
LG.2	s_827	75514	55.555
LG.2	s_9917	1738	55.555
LG.2	s_1512	188474	55.555
LG.2	s_1365	213627	55.555
LG.2	s_8957	31868	55.555
LG.2	s_7970	90299	55.555
LG.2	s_3641	18351	55.555
LG.2	s_4818	54848	55.779
LG.2	s_11661	5446	56.002
LG.2	Chr12	31939442	56.002
LG.2	s_998	13447	56.002
LG.2	s_2265	162955	56.002
LG.2	s_2265	79214	56.002
LG.2	s_5635	6161	56.002
LG.2	Chr12	31939427	56.002
LG.2	s_998	13280	56.002
LG.2	s_8550	129	56.002
LG.2	s_2265	162958	56.002
LG.2	Chr12	31939421	56.002
LG.2	s_11425	28433	56.002
LG.2	s_12339	56118	56.002
LG.2	Chr12	32040653	56.226
LG.2	s_3072	2674	56.226
LG.2	s_3072	2665	56.226
LG.2	s_8943	44105	56.226
LG.2	s_658	30803	56.226
LG.2	s_4272	51129	56.45
LG.2	s_2685	19470	56.898
LG.2	s_2685	19462	56.898
LG.2	s_12547	203709	57.347
LG.2	s_7835	14941	57.347
LG.2	s_7835	14939	57.347
LG.2	s_6602	25027	57.347
LG.2	s_906	65780	57.347
LG.2	s_12547	164592	57.347
LG.2	s_12547	203688	57.347
LG.2	Chr09	27231502	57.57
LG.2	s_6797	73302	57.57
LG.2	Chr04	41249400	57.57
LG.2	s_1495	2479	57.57
LG.2	Chr09	28285596	57.57
LG.2	Chr09	28211825	57.794
LG.2	s_114	7806	58.018
LG.2	Chr09	28155540	58.018
LG.2	s_508	10078	58.018
LG.2	s_563	99655	58.919
LG.2	s_1023	33866	59.82
LG.2	s_1023	33860	59.82
LG.2	Chr09	27326474	60.043
LG.2	Chr09	26912215	60.944
LG.2	Chr09	28003359	60.944
LG.2	Chr09	28069891	60.944
LG.2	s_10744	32072	60.944
LG.2	s_8105	112335	60.944
LG.2	s_8105	112336	60.944
LG.2	s_7772	21418	60.944
LG.2	s_8105	112337	60.944
LG.2	s_8803	25885	61.168
LG.2	Chr09	27438540	61.168
LG.2	s_8803	52367	61.168
LG.2	s_8803	52368	61.168
LG.2	s_7772	97696	61.168
LG.2	s_1754	41557	61.168
LG.2	Chr09	28127185	61.392
LG.2	s_7772	118293	61.392
LG.2	s_7772	118282	61.392
LG.2	s_12194	17313	61.616
LG.2	s_1754	35992	61.616
LG.2	s_10744	104371	61.616
LG.2	s_4463	14527	61.616
LG.2	s_12529	118696	61.616
LG.2	s_1790	59502	61.616
LG.2	Chr09	26385456	62.064
LG.2	Chr09	26418508	62.064
LG.2	Chr09	26348312	62.288
LG.2	Chr09	26356337	62.288
LG.2	Chr09	26356346	62.288
LG.2	s_1417	75547	62.962
LG.2	s_3928	9059	62.962
LG.2	Chr09	24874365	62.962
LG.2	s_1417	75553	62.962
LG.2	Chr09	21389426	62.962
LG.2	Chr09	25853237	62.962
LG.2	Chr09	25323527	62.962
LG.2	Chr09	21411468	63.186
LG.2	Chr09	25594938	63.409
LG.2	Chr09	25327730	63.409
LG.2	Chr09	26146333	63.409
LG.2	Chr09	25246139	63.409
LG.2	Chr09	25532491	63.409
LG.2	Chr09	25246156	63.409
LG.2	Chr09	21482679	64.31
LG.2	Chr09	21511926	64.31
LG.2	Chr09	21538918	64.984
LG.2	Chr09	22258146	65.885
LG.2	Chr09	21770797	65.885
LG.2	Chr09	22157748	66.334
LG.2	Chr09	22060751	66.334
LG.2	Chr09	22212420	66.557
LG.2	Chr09	22361627	66.557
LG.2	Chr09	22415929	66.781
LG.2	Chr09	22415914	66.781
LG.2	Chr09	22415908	66.781
LG.2	Chr09	22694241	67.005
LG.2	Chr09	22694242	67.005
LG.2	Chr09	22491675	67.005
LG.2	s_4902	3145	68.362
LG.2	s_4902	3143	68.362
LG.2	Chr09	23719439	68.586
LG.2	Chr09	23476228	68.81
LG.2	Chr09	23025610	68.81
LG.2	Chr09	23078140	68.81
LG.2	Chr09	23169530	68.81
LG.2	Chr09	23080405	68.81
LG.2	Chr09	23396235	68.81
LG.2	Chr09	23396227	68.81
LG.2	Chr09	23025619	68.81
LG.2	Chr09	24777957	70.167
LG.2	Chr05	16208992	70.167
LG.2	s_11684	39413	70.167
LG.2	s_11684	11727	70.167
LG.2	Chr09	24729643	70.167
LG.2	Chr09	24729660	70.167
LG.2	Chr09	21116398	70.391
LG.2	Chr09	21218284	70.391
LG.2	Chr09	20955303	70.615
LG.2	Chr09	21069499	70.615
LG.2	Chr09	20905446	70.839
LG.2	Chr09	20855267	70.839
LG.2	Chr09	20918225	70.839
LG.2	Chr09	20652104	71.287
LG.2	Chr09	20267130	71.287
LG.2	Chr09	20371878	71.287
LG.2	Chr09	20196341	71.735
LG.2	Chr09	20025909	71.959
LG.2	Chr09	20025910	71.959
LG.2	Chr09	20025907	71.959
LG.2	Chr09	19927127	71.959
LG.2	Chr09	19755800	72.183
LG.2	Chr09	19755812	72.183
LG.2	Chr09	19755803	72.183
LG.2	Chr09	19755807	72.183
LG.2	s_6225	56303	72.407
LG.2	s_6225	138787	72.407
LG.2	Chr09	19791228	72.407
LG.2	Chr09	18916337	72.855
LG.2	Chr09	18860180	72.855
LG.2	Chr09	18602439	72.855
LG.2	s_979	20023	72.855
LG.2	Chr09	19026334	72.855
LG.2	Chr09	18490073	73.079
LG.2	Chr09	18385852	73.079
LG.2	Chr09	18385674	73.079
LG.2	Chr09	18490082	73.079
LG.2	Chr09	18435432	73.079
LG.2	Chr09	18490068	73.079
LG.2	Chr09	18385850	73.079
LG.2	Chr09	18036874	73.302
LG.2	Chr09	18002453	73.302
LG.2	Chr09	18002480	73.302
LG.2	Chr09	18002459	73.302
LG.2	Chr09	18140283	73.526
LG.2	Chr09	18064169	73.526
LG.2	Chr09	18063384	73.526
LG.2	Chr09	17693768	73.975
LG.2	Chr09	17717422	73.975
LG.2	Chr09	17805079	73.975
LG.2	Chr09	17519947	74.649
LG.2	Chr09	17652741	74.649
LG.2	Chr09	17652721	74.649
LG.2	Chr09	17487466	75.323
LG.2	Chr09	17009938	75.771
LG.2	s_1670	53510	75.771
LG.2	Chr09	17009939	75.771
LG.2	Chr09	16861974	75.771
LG.2	Chr09	16981841	75.771
LG.2	Chr01	60937702	75.995
LG.2	Chr01	60937709	75.995
LG.2	Chr09	16735415	75.995
LG.2	Chr01	60937725	75.995
LG.2	Chr09	16379477	76.219
LG.2	Chr09	16496572	76.219
LG.2	Chr09	16594287	76.219
LG.2	Chr09	16326548	76.442
LG.2	Chr09	16118795	76.891
LG.2	s_2817	40796	76.891
LG.2	s_2817	65784	76.891
LG.2	Chr09	14666591	77.115
LG.2	Chr09	14595487	77.115
LG.2	Chr09	15528499	77.115
LG.2	Chr09	14621334	77.115
LG.2	Chr09	15831008	77.115
LG.2	Chr09	15811013	77.115
LG.2	Chr09	15656259	77.115
LG.2	Chr09	14666589	77.115
LG.2	Chr09	14660261	77.115
LG.2	Chr09	15911711	77.115
LG.2	Chr09	14621347	77.115
LG.2	Chr09	15656260	77.115
LG.2	Chr09	15831018	77.115
LG.2	Chr09	16008611	77.338
LG.2	Chr09	14411434	78.013
LG.2	Chr09	14234180	78.236
LG.2	Chr09	12730315	78.91
LG.2	Chr09	12690657	78.91
LG.2	Chr09	12845083	78.91
LG.2	Chr09	12845090	78.91
LG.2	Chr09	12665171	78.91
LG.2	Chr09	12540422	79.134
LG.2	Chr09	12540425	79.134
LG.2	Chr09	12387766	80.492
LG.2	Chr09	12434149	80.492
LG.2	Chr09	12434156	80.492
LG.2	Chr09	11897976	80.492
LG.2	Chr09	11857348	80.715
LG.2	Chr09	11857362	80.715
LG.2	Chr09	11940608	80.715
LG.2	Chr09	11940612	80.715
LG.2	Chr09	11940617	80.715
LG.2	Chr09	11828974	80.715
LG.2	Chr09	11940607	80.715
LG.2	Chr09	12274603	80.715
LG.2	Chr09	12321927	80.715
LG.2	Chr09	11857365	80.715
LG.2	Chr09	11794554	80.939
LG.2	Chr09	11656743	81.163
LG.2	Chr09	11480722	81.837
LG.2	Chr09	11509467	81.837
LG.2	Chr09	11480720	81.837
LG.2	Chr09	11396635	82.061
LG.2	Chr09	11454960	82.061
LG.2	Chr09	11370548	82.284
LG.2	Chr09	11246648	82.508
LG.2	Chr09	11241190	82.732
LG.2	Chr09	11189340	82.732
LG.2	Chr09	11241207	82.732
LG.2	Chr09	11048815	83.633
LG.2	Chr09	11018552	84.307
LG.2	s_1704	80343	84.531
LG.2	Chr09	10789559	84.979
LG.2	Chr09	10789575	84.979
LG.2	Chr09	10744531	84.979
LG.2	Chr09	9839943	85.653
LG.2	Chr09	9810129	85.653
LG.2	Chr09	9810125	85.653
LG.2	Chr09	9805833	85.653
LG.2	Chr09	9810132	85.653
LG.2	Chr09	10107275	85.653
LG.2	Chr09	9810131	85.653
LG.2	s_967	51151	86.327
LG.2	s_967	51127	86.327
LG.2	s_12541	386543	86.327
LG.2	Chr09	9363443	87.002
LG.2	Chr09	9363430	87.002
LG.2	Chr09	9085691	87.45
LG.2	Chr09	9085884	87.45
LG.2	Chr09	9085677	87.45
LG.2	Chr09	9022773	87.674
LG.2	Chr09	8811019	88.122
LG.2	Chr09	8936219	88.122
LG.2	Chr09	8757902	88.346
LG.2	Chr09	8656777	88.346
LG.2	s_12502	158723	89.475
LG.2	s_4517	96521	89.475
LG.2	Chr09	8313631	89.923
LG.2	Chr09	8447262	89.923
LG.2	Chr09	8313646	89.923
LG.2	Chr09	8354362	89.923
LG.2	Chr09	8518867	90.147
LG.2	Chr09	8377066	90.147
LG.2	Chr09	8206784	91.048
LG.2	Chr09	8206793	91.048
LG.2	Chr09	8011082	91.722
LG.2	Chr09	7831923	91.946
LG.2	Chr09	7876151	91.946
LG.2	Chr09	7801600	91.946
LG.2	Chr09	7688015	92.169
LG.2	Chr09	7688024	92.169
LG.2	Chr09	7688028	92.169
LG.2	Chr09	7564787	94.687
LG.2	Chr09	7564801	94.687
LG.2	Chr09	7564775	94.687
LG.2	Chr09	7121569	95.135
LG.2	Chr09	6628615	95.135
LG.2	Chr09	6628753	95.135
LG.2	Chr09	7176423	95.135
LG.2	Chr09	6628756	95.135
LG.2	Chr09	7121575	95.135
LG.2	Chr09	6283581	95.81
LG.2	Chr09	6283590	95.81
LG.2	Chr09	6385811	95.81
LG.2	Chr09	6385804	95.81
LG.2	Chr09	6385814	95.81
LG.2	Chr09	6385818	95.81
LG.2	Chr09	6385790	95.81
LG.2	Chr09	5656658	96.484
LG.2	Chr09	5656678	96.484
LG.2	Chr09	4303134	97.158
LG.2	Chr09	4435064	97.158
LG.2	Chr09	4435037	97.158
LG.2	Chr09	4435059	97.158
LG.2	Chr09	4435298	97.158
LG.2	Chr09	4385131	97.158
LG.2	Chr09	4385107	97.382
LG.2	Chr09	4385110	97.382
LG.2	Chr09	3783242	97.83
LG.2	Chr09	3087897	97.83
LG.2	Chr09	4059136	97.83
LG.2	Chr09	4026303	97.83
LG.2	Chr09	3783261	97.83
LG.2	Chr09	4386997	97.83
LG.2	Chr09	3087906	97.83
LG.2	Chr09	3783243	97.83
LG.2	Chr09	2545499	98.731
LG.2	Chr09	2495533	99.179
LG.2	Chr09	2495140	99.179
LG.2	Chr09	2393640	99.403
LG.2	Chr09	2238369	100.077
LG.2	Chr09	2242536	100.077
LG.2	Chr09	1711649	100.526
LG.2	Chr09	1677831	100.526
LG.2	Chr09	1644617	100.749
LG.2	Chr09	664869	100.973
LG.2	Chr09	589351	100.973
LG.2	Chr09	664856	100.973
LG.2	Chr09	664879	100.973
LG.2	Chr09	664868	100.973
LG.2	Chr09	497820	100.973
LG.2	Chr09	303957	101.874
LG.2	Chr09	303066	101.874
LG.2	Chr09	245783	101.874
LG.2	Chr09	192234	102.098
LG.2	Chr09	70333	102.098
LG.3	Chr02	2087309	0
LG.3	Chr02	554017	1.587
LG.3	Chr02	2943141	1.587
LG.3	Chr02	1631814	1.587
LG.3	Chr02	1716886	1.587
LG.3	Chr02	1811572	1.587
LG.3	Chr02	1811584	1.587
LG.3	Chr02	569635	1.587
LG.3	Chr02	1580264	1.587
LG.3	Chr02	1148508	1.587
LG.3	Chr02	1107120	1.587
LG.3	Chr02	569617	1.587
LG.3	Chr02	1148504	1.587
LG.3	Chr02	1522872	1.587
LG.3	Chr02	2767747	1.587
LG.3	s_11865	32820	1.811
LG.3	s_8773	4308	1.811
LG.3	Chr02	45291	1.811
LG.3	s_11865	32823	1.811
LG.3	Chr02	242628	1.811
LG.3	Chr02	349137	1.811
LG.3	Chr05	47055385	1.811
LG.3	s_4575	140791	1.811
LG.3	Chr02	182971	1.811
LG.3	Chr02	151094	1.811
LG.3	s_4575	86529	1.811
LG.3	Chr02	2823917	2.26
LG.3	Chr02	2087287	2.26
LG.3	Chr02	2917175	2.26
LG.3	Chr02	2456572	2.26
LG.3	Chr02	2646468	2.26
LG.3	Chr02	1246464	2.483
LG.3	Chr02	1811557	2.483
LG.3	Chr02	2307513	2.483
LG.3	Chr02	1246456	2.483
LG.3	Chr02	1811563	2.483
LG.3	Chr02	3182262	2.483
LG.3	s_2272	31751	2.707
LG.3	Chr02	3408598	2.707
LG.3	Chr02	3253415	2.707
LG.3	Chr02	4170647	2.931
LG.3	Chr02	4168572	2.931
LG.3	Chr02	4170631	2.931
LG.3	Chr02	3846069	2.931
LG.3	Chr02	3972639	2.931
LG.3	Chr02	3940578	2.931
LG.3	Chr02	4170640	2.931
LG.3	Chr02	4170650	2.931
LG.3	Chr02	3846063	2.931
LG.3	Chr02	3940579	2.931
LG.3	Chr02	4301237	3.379
LG.3	Chr02	5205896	3.379
LG.3	Chr02	4706434	3.379
LG.3	Chr02	4301234	3.379
LG.3	Chr02	5303843	3.379
LG.3	Chr02	4301235	3.379
LG.3	Chr02	4706448	3.379
LG.3	Chr02	5121436	3.379
LG.3	Chr02	5303831	3.379
LG.3	Chr02	5968546	4.28
LG.3	Chr02	5968554	4.28
LG.3	Chr02	5968563	4.28
LG.3	s_1629	90756	4.504
LG.3	Chr02	6873784	4.728
LG.3	Chr02	6826658	4.728
LG.3	Chr02	6873789	4.728
LG.3	Chr02	7729613	6.315
LG.3	Chr02	7911342	6.315
LG.3	Chr02	7911339	6.315
LG.3	Chr02	7685046	6.315
LG.3	Chr02	8580487	7.444
LG.3	Chr02	8657429	7.667
LG.3	Chr02	8660128	7.891
LG.3	Chr02	8657447	7.891
LG.3	Chr02	8660136	7.891
LG.3	Chr02	8657450	7.891
LG.3	Chr02	9252394	9.479
LG.3	Chr02	9353328	9.479
LG.3	Chr02	9353332	9.479
LG.3	Chr02	9353343	9.702
LG.3	Chr02	9232619	9.702
LG.3	Chr02	9232622	9.702
LG.3	Chr02	9899885	10.603
LG.3	Chr02	10424877	10.827
LG.3	s_824	27797	10.827
LG.3	Chr02	10424857	10.827
LG.3	Chr02	11905327	12.645
LG.3	Chr02	11893052	12.869
LG.3	Chr02	11757143	13.317
LG.3	Chr02	11750120	13.317
LG.3	Chr02	12247073	13.317
LG.3	Chr02	11757150	13.317
LG.3	Chr02	12282510	13.317
LG.3	Chr02	11757163	13.317
LG.3	Chr02	11757167	13.317
LG.3	Chr02	11750140	13.317
LG.3	Chr02	12282519	13.317
LG.3	Chr02	12371458	13.541
LG.3	Chr02	12371478	13.541
LG.3	Chr02	12371463	13.541
LG.3	Chr02	13134865	14.215
LG.3	Chr02	13277568	15.116
LG.3	Chr02	13537607	15.79
LG.3	Chr02	13537596	15.79
LG.3	Chr02	13537603	15.79
LG.3	Chr02	13652764	16.014
LG.3	Chr02	13708167	16.014
LG.3	Chr02	13708141	16.014
LG.3	s_1593	146604	16.238
LG.3	s_1593	146586	16.238
LG.3	s_1593	146589	16.238
LG.3	Chr02	13860943	16.238
LG.3	Chr02	13957541	16.462
LG.3	Chr02	13957544	16.462
LG.3	Chr02	14226312	16.91
LG.3	Chr02	14486079	18.728
LG.3	s_1857	40551	18.952
LG.3	s_12069	77848	18.952
LG.3	Chr02	14637938	19.176
LG.3	s_12249	143724	20.077
LG.3	s_12357	84597	20.077
LG.3	s_6239	32705	20.077
LG.3	Chr02	14853158	20.077
LG.3	Chr02	12839970	20.3
LG.3	Chr02	12839982	20.3
LG.3	Chr02	12839978	20.3
LG.3	Chr02	14948176	20.975
LG.3	Chr02	14948170	20.975
LG.3	Chr02	15103946	20.975
LG.3	Chr02	15103963	20.975
LG.3	Chr02	15138210	20.975
LG.3	Chr02	15823093	21.423
LG.3	Chr02	15576065	21.423
LG.3	Chr02	15604884	21.423
LG.3	Chr02	15575733	21.423
LG.3	Chr02	16432310	21.647
LG.3	Chr02	16382331	21.647
LG.3	Chr02	16432302	21.647
LG.3	Chr02	16517772	22.548
LG.3	Chr02	16653223	22.548
LG.3	Chr02	16618869	22.548
LG.3	Chr02	16653225	22.548
LG.3	Chr02	16618867	22.548
LG.3	Chr02	16517757	22.548
LG.3	Chr02	16701171	22.771
LG.3	Chr02	17445966	23.672
LG.3	Chr02	17445963	23.672
LG.3	Chr02	17408751	23.896
LG.3	Chr02	17137164	24.12
LG.3	Chr02	17137175	24.12
LG.3	Chr02	17137179	24.12
LG.3	Chr02	17137169	24.12
LG.3	Chr02	17906283	24.568
LG.3	Chr02	17862138	24.568
LG.3	Chr02	17862143	24.568
LG.3	Chr02	17862145	24.568
LG.3	Chr02	17862134	24.568
LG.3	Chr02	18048784	24.792
LG.3	Chr02	17958453	24.792
LG.3	Chr02	18090392	24.792
LG.3	Chr02	18032449	24.792
LG.3	s_9345	13095	25.921
LG.3	Chr02	18474587	25.921
LG.3	s_9345	13090	25.921
LG.3	Chr02	18627093	25.921
LG.3	Chr11	23363952	26.369
LG.3	Chr02	21417214	26.369
LG.3	Chr02	18727585	26.369
LG.3	Chr11	23363955	26.369
LG.3	Chr02	18727561	26.369
LG.3	Chr02	21486797	26.593
LG.3	Chr02	21465185	26.593
LG.3	Chr02	21465186	26.593
LG.3	Chr02	21465197	26.593
LG.3	Chr02	19585111	27.041
LG.3	Chr02	19637728	27.041
LG.3	Chr02	21529266	27.041
LG.3	Chr02	21173752	27.041
LG.3	Chr02	19085595	27.041
LG.3	Chr02	19345195	27.041
LG.3	Chr02	19227655	27.041
LG.3	Chr02	19888513	27.715
LG.3	Chr02	19888504	27.715
LG.3	Chr02	19935489	27.715
LG.3	Chr02	19888512	27.715
LG.3	Chr02	20226888	28.164
LG.3	Chr02	20610789	29.751
LG.3	Chr02	20522198	29.751
LG.3	Chr02	20400955	29.751
LG.3	Chr02	20435570	29.751
LG.3	Chr02	20550521	29.751
LG.3	Chr02	20883388	30.425
LG.3	Chr02	21021975	30.874
LG.3	s_12325	45319	30.874
LG.3	Chr02	21851910	31.322
LG.3	Chr02	22500943	31.322
LG.3	Chr02	22528659	31.322
LG.3	Chr02	22008604	31.546
LG.3	Chr02	21851922	31.546
LG.3	Chr02	22008628	31.546
LG.3	Chr02	22008603	31.546
LG.3	Chr02	22640989	31.994
LG.3	s_1115	22835	32.443
LG.3	s_234	34795	32.443
LG.3	Chr02	22897161	33.117
LG.3	Chr02	23206704	34.018
LG.3	Chr02	23732382	34.018
LG.3	Chr02	23798863	34.466
LG.3	s_9946	39788	34.466
LG.3	s_9946	39000	34.466
LG.3	Chr02	23798836	34.466
LG.3	Chr02	23761709	34.466
LG.3	Chr02	24340815	35.141
LG.3	Chr02	24371173	35.141
LG.3	Chr02	24340820	35.141
[truncated: 6,374 more rows]

## Sheet: Table S8
Table S8: Congruence between genome assembly and linkage map for Silene uniflora.
Chromosome	N Markers LG.1	N Markers LG.2	N Markers LG.3	N Markers LG.4	N Markers LG.5	N Markers LG.6	N Markers LG.7	N Markers LG.8	N Markers LG.9	N Markers LG.10	N Markers LG.11	N Markers LG.12	Inferred LG	N Markers total	Scaffold length (bp)	Proportion of markers in inferred LG	Span of marker map positions on inferred LG (cM)	Proportion of LG spanned by markers
Chr01	2	5	0	3	4	0	0	546	1	0	0	0	LG.8	561	76861226	0.973262	76.46	1
Chr02	4	0	634	3	0	4	4	0	0	4	0	0	LG.3	653	73068074	0.970904	103.645	1
Chr03	1	2	2	0	5	4	0	3	481	0	1	1	LG.9	500	72107204	0.962	99.554	1
Chr04	9	6	0	0	3	508	0	1	3	2	3	1	LG.6	536	68611950	0.947761	92.723	1
Chr05	5	4	1	2	1	0	3	1	0	0	1	434	LG.12	452	61185580	0.960177	80.621	1
Chr06	2	1	0	2	1	3	1	0	1	0	420	0	LG.11	431	54318462	0.974478	87.472	0.93968
Chr07	1	1	4	21	12	2	0	0	0	368	10	3	LG.10	422	53072158	0.872038	94.891	1
Chr08	0	0	0	1	453	3	2	0	1	2	5	0	LG.5	467	51371477	0.970021	90.73	0.995087
Chr09	1	501	0	0	0	4	0	8	2	3	9	0	LG.2	528	51090366	0.948864	101.874	0.997806
Chr10	1	0	3	1	0	0	432	1	1	2	0	3	LG.7	444	47434262	0.972973	92.874	0.992795
Chr11	456	0	3	3	0	0	3	0	1	0	6	1	LG.1	473	40723422	0.964059	63.743	0.578729
Chr12	5	4	2	342	0	1	0	0	2	2	0	0	LG.4	358	32168091	0.955307	70.551	0.790922
s_38	95	0	0	0	2	0	1	0	0	0	0	0	LG.1	98	13055758	0.969388	NA	NA
s_12569	0	0	0	16	0	0	0	1	0	0	0	0	LG.4	17	3394578	0.941176	NA	NA
s_7457	0	0	41	0	0	0	0	0	0	1	0	0	LG.3	42	2760734	0.97619	NA	NA
s_1303	0	0	0	13	0	0	0	0	0	0	0	0	LG.4	13	1724594	1	NA	NA
s_10375	1	0	0	7	0	0	0	0	0	0	0	0	LG.4	8	1072322	0.875	NA	NA
s_790	0	0	0	0	0	0	0	0	0	0	5	0	LG.11	5	765597	1	NA	NA
s_12535	5	3	0	0	0	0	0	0	0	0	0	0	LG.1	8	685233	0.625	NA	NA
s_878	0	0	0	5	0	0	0	0	0	0	0	0	LG.4	5	684298	1	NA	NA
s_12568	6	0	0	0	0	0	0	0	0	0	0	0	LG.1	6	671278	1	NA	NA
s_900	0	4	0	1	0	0	0	0	0	0	0	0	LG.2	5	650023	0.8	NA	NA
s_12562	1	0	0	0	0	0	0	0	1	0	0	0	LG.1	2	605541	0.5	NA	NA
s_12560	4	0	0	0	0	0	0	0	0	0	0	0	LG.1	4	584608	1	NA	NA
s_574	0	3	0	0	0	0	0	0	0	0	0	0	LG.2	3	581469	1	NA	NA
s_12541	0	1	0	0	0	0	0	0	0	0	0	0	LG.2	1	565958	1	NA	NA
s_12566	0	0	0	6	0	0	0	0	4	0	0	0	LG.4	10	565245	0.6	NA	NA
s_12564	0	2	0	0	0	0	0	0	0	0	0	0	LG.2	2	534205	1	NA	NA
s_6137	0	0	0	0	0	0	0	0	0	0	5	0	LG.11	5	533350	1	NA	NA
s_12558	0	0	0	0	0	0	0	0	0	0	1	0	LG.11	1	496336	1	NA	NA
s_170	0	11	0	0	0	0	0	0	0	0	0	0	LG.2	11	491869	1	NA	NA
s_670	3	0	0	0	0	0	0	0	0	0	0	0	LG.1	3	491241	1	NA	NA
s_9705	0	0	0	0	0	0	4	0	0	0	0	0	LG.7	4	485658	1	NA	NA
s_12546	0	0	0	1	0	0	0	0	0	0	0	0	LG.4	1	481882	1	NA	NA
s_3928	0	1	0	0	0	0	0	0	0	3	0	0	LG.10	4	481561	0.75	NA	NA
s_6040	0	0	0	0	0	0	0	0	1	0	0	0	LG.9	1	478206	1	NA	NA
s_851	0	0	0	0	0	0	0	0	0	4	0	0	LG.10	4	476194	1	NA	NA
s_12563	0	0	0	0	0	0	0	0	0	5	0	0	LG.10	5	475875	1	NA	NA
s_12528	2	0	0	0	0	0	0	0	0	0	0	0	LG.1	2	473509	1	NA	NA
s_12559	5	0	0	0	0	0	0	0	0	0	0	0	LG.1	5	462345	1	NA	NA
s_12565	0	0	0	0	3	0	0	0	0	0	0	0	LG.5	3	461875	1	NA	NA
s_2868	0	0	0	0	0	0	0	0	0	2	0	1	LG.10	3	455967	0.666667	NA	NA
s_12492	1	0	0	1	0	0	0	0	0	0	0	0	LG.1	2	455779	0.5	NA	NA
s_12555	5	0	0	0	0	0	0	0	0	0	0	0	LG.1	5	440272	1	NA	NA
s_739	0	0	0	0	0	0	0	0	2	0	0	0	LG.9	2	436484	1	NA	NA
s_12517	0	0	0	0	1	0	0	0	0	0	0	2	LG.12	3	427183	0.666667	NA	NA
s_12561	0	4	0	0	0	0	0	0	0	0	0	0	LG.2	4	423933	1	NA	NA
s_1308	1	0	0	0	0	0	0	0	0	0	0	0	LG.1	1	419218	1	NA	NA
s_12483	1	1	0	0	0	0	0	0	0	0	0	0	LG.1	2	412268	0.5	NA	NA
s_12499	0	0	0	0	0	0	0	0	0	0	0	1	LG.12	1	411913	1	NA	NA
s_7739	0	0	1	0	0	0	0	0	0	0	0	0	LG.3	1	405081	1	NA	NA
s_12556	0	0	0	1	0	0	0	2	0	0	0	0	LG.8	3	401928	0.666667	NA	NA
s_9666	0	0	0	0	0	0	0	0	2	0	0	0	LG.9	2	400618	1	NA	NA
s_9052	0	0	0	0	0	1	0	0	0	0	0	0	LG.6	1	400008	1	NA	NA
s_12510	6	0	0	0	0	0	0	0	0	0	0	0	LG.1	6	393643	1	NA	NA
s_10477	0	0	0	0	0	0	1	0	0	0	0	0	LG.7	1	393537	1	NA	NA
s_1295	0	2	0	0	0	0	0	0	0	0	0	0	LG.2	2	393129	1	NA	NA
s_12553	0	0	0	0	0	1	0	0	0	0	0	0	LG.6	1	392350	1	NA	NA
s_654	0	0	0	0	0	0	0	0	0	0	3	0	LG.11	3	391598	1	NA	NA
s_12554	0	0	0	0	0	0	0	0	0	0	0	1	LG.12	1	390265	1	NA	NA
s_12532	0	0	0	2	1	0	0	0	0	0	0	0	LG.4	3	387407	0.666667	NA	NA
s_14	0	0	0	0	0	0	0	0	0	1	0	0	LG.10	1	382823	1	NA	NA
s_1283	3	0	0	0	0	0	0	0	0	0	0	0	LG.1	3	381087	1	NA	NA
s_12524	2	0	0	0	0	0	0	0	0	0	0	0	LG.1	2	377873	1	NA	NA
s_789	0	0	0	0	0	0	0	0	0	0	1	0	LG.11	1	377074	1	NA	NA
s_279	0	0	0	1	0	0	0	0	0	0	0	0	LG.4	1	372932	1	NA	NA
s_1604	0	0	0	0	0	4	0	0	0	0	0	0	LG.6	4	371119	1	NA	NA
s_12525	0	0	0	7	0	0	0	0	0	0	0	1	LG.4	8	370892	0.875	NA	NA
s_1258	6	0	0	0	0	0	0	0	0	0	0	0	LG.1	6	368908	1	NA	NA
s_12557	0	0	0	0	0	0	0	0	0	0	0	4	LG.12	4	368855	1	NA	NA
s_12552	0	0	0	3	0	0	0	0	0	0	0	0	LG.4	3	367897	1	NA	NA
s_12467	0	0	0	0	0	0	0	1	0	0	0	0	LG.8	1	367651	1	NA	NA
s_825	0	0	0	3	0	0	0	0	0	0	0	0	LG.4	3	363191	1	NA	NA
s_12538	0	0	0	0	0	0	0	0	1	0	0	0	LG.9	1	361528	1	NA	NA
s_755	0	0	0	0	0	0	0	0	0	0	1	0	LG.11	1	359768	1	NA	NA
s_8861	0	0	0	0	0	0	0	0	0	0	0	2	LG.12	2	358346	1	NA	NA
s_12503	0	4	0	0	0	0	0	0	0	0	0	0	LG.2	4	356676	1	NA	NA
s_645	0	0	0	0	0	0	0	0	0	0	0	3	LG.12	3	352168	1	NA	NA
s_2729	0	0	0	0	0	0	0	0	0	0	1	0	LG.11	1	350860	1	NA	NA
s_8494	0	0	0	1	0	0	0	0	0	0	0	0	LG.4	1	346217	1	NA	NA
s_12522	3	0	0	0	0	0	0	0	0	0	0	0	LG.1	3	346046	1	NA	NA
s_12548	3	0	0	0	0	0	0	0	0	0	0	0	LG.1	3	345030	1	NA	NA
s_12551	0	0	0	1	0	0	0	0	0	0	0	0	LG.4	1	343455	1	NA	NA
s_1198	0	0	1	0	0	0	0	0	0	0	0	0	LG.3	1	342477	1	NA	NA
s_954	0	0	0	0	4	0	0	0	0	0	0	0	LG.5	4	341012	1	NA	NA
s_12511	0	0	0	0	0	0	0	0	0	0	0	3	LG.12	3	340424	1	NA	NA
s_160	0	0	0	0	0	0	1	0	0	0	0	0	LG.7	1	337756	1	NA	NA
s_7881	0	0	1	0	0	0	0	0	0	0	0	0	LG.3	1	335843	1	NA	NA
s_12488	0	0	0	0	3	0	1	0	0	0	0	0	LG.5	4	335053	0.75	NA	NA
s_4894	0	0	0	0	0	0	0	0	0	2	0	0	LG.10	2	334266	1	NA	NA
s_569	0	0	0	0	0	0	2	0	0	0	0	0	LG.7	2	334136	1	NA	NA
s_395	0	0	0	0	2	0	0	0	0	0	0	0	LG.5	2	329474	1	NA	NA
s_1799	0	0	0	0	0	0	0	0	0	0	0	6	LG.12	6	329203	1	NA	NA
s_12523	0	0	0	0	0	0	0	0	0	1	0	0	LG.10	1	328057	1	NA	NA
s_12526	0	0	0	0	0	0	0	0	0	0	0	1	LG.12	1	326461	1	NA	NA
s_12496	0	0	0	0	0	0	3	0	0	0	0	0	LG.7	3	324252	1	NA	NA
s_12529	0	1	0	1	0	0	0	0	0	0	0	0	LG.2	2	324088	0.5	NA	NA
s_12531	0	0	0	0	0	0	0	0	0	0	1	0	LG.11	1	323290	1	NA	NA
s_1382	0	0	0	0	0	0	0	0	4	0	0	0	LG.9	4	321519	1	NA	NA
s_863	0	0	0	0	0	0	7	0	0	0	0	0	LG.7	7	319649	1	NA	NA
s_584	0	0	0	0	0	0	0	3	0	0	0	0	LG.8	3	317209	1	NA	NA
s_12466	0	0	0	0	0	0	0	0	0	1	0	0	LG.10	1	315369	1	NA	NA
s_538	0	2	0	0	0	0	0	0	0	0	0	0	LG.2	2	314501	1	NA	NA
s_12534	0	0	0	0	0	0	0	0	0	0	5	0	LG.11	5	314383	1	NA	NA
s_9110	0	0	0	0	0	0	0	0	0	0	2	0	LG.11	2	313794	1	NA	NA
s_5383	0	0	0	0	0	3	0	0	0	0	0	0	LG.6	3	313643	1	NA	NA
s_4884	0	0	0	0	0	3	0	0	0	0	0	0	LG.6	3	308200	1	NA	NA
s_12547	0	3	0	0	0	0	0	0	0	0	0	0	LG.2	3	307868	1	NA	NA
s_12537	2	0	0	0	0	0	0	0	0	0	0	0	LG.1	2	306757	1	NA	NA
s_1766	0	0	0	0	0	0	0	0	0	1	0	0	LG.10	1	306272	1	NA	NA
s_505	1	0	0	0	0	0	0	0	0	0	0	0	LG.1	1	303946	1	NA	NA
s_8930	0	0	0	0	4	0	0	0	0	0	0	0	LG.5	4	301765	1	NA	NA
s_410	0	0	0	1	0	0	0	0	0	0	0	0	LG.4	1	299981	1	NA	NA
s_12509	0	0	0	0	0	0	0	0	3	0	0	0	LG.9	3	299132	1	NA	NA
s_185	0	0	0	0	1	0	0	0	0	0	0	0	LG.5	1	296329	1	NA	NA
s_1730	0	0	0	3	0	0	0	0	0	0	0	0	LG.4	3	296105	1	NA	NA
s_7518	0	0	0	4	0	0	0	0	0	0	0	0	LG.4	4	295345	1	NA	NA
s_387	0	0	0	2	0	0	0	0	0	0	0	0	LG.4	2	293164	1	NA	NA
s_12221	0	0	0	0	1	0	0	0	0	0	0	0	LG.5	1	292749	1	NA	NA
s_1339	3	0	0	0	0	0	0	0	0	0	0	0	LG.1	3	292456	1	NA	NA
s_1571	0	0	0	0	2	0	0	0	0	0	0	0	LG.5	2	290064	1	NA	NA
s_12409	0	0	0	0	0	1	0	0	0	0	0	0	LG.6	1	289693	1	NA	NA
s_352	3	0	0	0	0	0	0	0	0	0	0	0	LG.1	3	289178	1	NA	NA
s_1568	1	0	0	0	0	0	0	0	0	0	1	0	LG.1	2	288448	0.5	NA	NA
s_12506	0	2	0	0	0	0	0	0	0	0	0	1	LG.2	3	288284	0.666667	NA	NA
s_9365	0	1	0	0	0	0	0	0	0	0	0	0	LG.2	1	286630	1	NA	NA
s_12533	0	0	0	2	0	0	0	0	0	0	0	0	LG.4	2	284542	1	NA	NA
s_9738	2	0	0	0	0	0	0	0	0	0	0	0	LG.1	2	284379	1	NA	NA
s_2265	0	3	0	0	0	0	0	0	0	0	0	0	LG.2	3	281878	1	NA	NA
s_12366	1	0	0	0	0	0	0	0	0	0	0	0	LG.1	1	280181	1	NA	NA
s_1365	0	3	0	0	0	0	0	0	0	0	0	0	LG.2	3	279896	1	NA	NA
s_1585	0	0	0	2	0	0	0	0	0	0	0	0	LG.4	2	279438	1	NA	NA
s_3886	1	0	0	0	0	2	0	0	0	0	0	0	LG.6	3	278120	0.666667	NA	NA
s_12486	0	0	0	1	0	0	0	0	0	0	0	0	LG.4	1	276743	1	NA	NA
s_1380	1	0	0	0	0	0	0	0	0	0	0	0	LG.1	1	276702	1	NA	NA
s_671	0	0	0	0	0	0	3	0	0	0	0	0	LG.7	3	275414	1	NA	NA
s_805	0	0	0	0	0	0	0	0	0	0	3	0	LG.11	3	274437	1	NA	NA
s_2220	0	0	0	0	1	0	0	0	0	0	0	0	LG.5	1	274427	1	NA	NA
s_701	0	0	0	0	1	0	0	0	0	0	0	0	LG.5	1	274191	1	NA	NA
s_1705	0	0	0	0	0	7	0	0	0	0	0	0	LG.6	7	272657	1	NA	NA
s_55	0	0	0	0	0	0	2	0	0	0	0	0	LG.7	2	271909	1	NA	NA
s_12521	0	0	2	0	0	0	0	0	0	0	0	0	LG.3	2	271178	1	NA	NA
s_9870	2	0	0	0	0	0	0	0	0	0	0	0	LG.1	2	270993	1	NA	NA
s_8808	0	0	0	0	0	0	0	0	0	0	0	2	LG.12	2	270208	1	NA	NA
s_12502	0	1	0	0	0	0	0	0	0	0	0	0	LG.2	1	268446	1	NA	NA
s_12325	0	0	1	0	0	0	0	0	0	0	0	0	LG.3	1	268156	1	NA	NA
s_6899	0	0	0	0	0	2	0	0	0	0	0	0	LG.6	2	268133	1	NA	NA
s_12417	0	0	0	2	0	0	0	2	0	0	0	0	LG.4	4	267499	0.5	NA	NA
s_12358	0	0	0	0	2	0	0	1	0	0	0	0	LG.5	3	266645	0.666667	NA	NA
s_4818	0	2	0	0	0	0	0	0	0	0	0	0	LG.2	2	266413	1	NA	NA
s_1671	2	0	0	0	0	0	0	0	0	0	0	0	LG.1	2	266033	1	NA	NA
s_12484	4	0	0	0	0	0	0	0	0	0	0	0	LG.1	4	265684	1	NA	NA
s_1618	0	0	0	0	0	0	0	0	0	2	0	0	LG.10	2	265195	1	NA	NA
s_1240	1	0	0	0	0	0	0	0	0	0	0	0	LG.1	1	264615	1	NA	NA
s_1114	5	0	0	0	0	0	0	0	0	0	0	0	LG.1	5	264253	1	NA	NA
s_8755	2	0	0	0	0	0	0	0	0	0	0	0	LG.1	2	263280	1	NA	NA
s_134	0	0	0	0	0	0	3	0	0	0	0	0	LG.7	3	260829	1	NA	NA
s_871	0	0	0	0	7	0	0	0	0	0	0	0	LG.5	7	260307	1	NA	NA
s_1545	0	0	0	2	0	0	0	0	0	0	0	0	LG.4	2	260080	1	NA	NA
s_400	0	0	0	0	6	0	0	0	0	0	0	0	LG.5	6	259799	1	NA	NA
s_1530	0	7	0	0	0	0	0	0	0	0	0	0	LG.2	7	257532	1	NA	NA
s_12519	0	0	0	0	0	0	0	0	0	0	1	0	LG.11	1	257320	1	NA	NA
s_1512	0	3	0	0	0	0	0	0	0	0	0	0	LG.2	3	256385	1	NA	NA
s_5130	0	0	0	0	2	0	0	0	0	0	0	0	LG.5	2	255985	1	NA	NA
s_12516	0	0	0	0	0	0	0	0	0	0	0	1	LG.12	1	255588	1	NA	NA
s_362	0	0	0	0	1	0	0	0	0	0	0	0	LG.5	1	254684	1	NA	NA
s_3404	0	0	0	0	0	0	0	0	0	0	1	0	LG.11	1	254349	1	NA	NA
s_443	0	0	0	0	0	0	0	0	0	1	0	0	LG.10	1	254246	1	NA	NA
s_12292	0	0	0	2	0	0	0	0	0	0	0	0	LG.4	2	253856	1	NA	NA
s_12446	0	0	1	0	0	1	0	0	0	0	0	0	LG.3	2	253850	0.5	NA	NA
s_12462	0	0	0	0	0	0	2	0	0	0	0	0	LG.7	2	253467	1	NA	NA
s_1042	3	0	0	0	0	0	0	0	0	0	0	0	LG.1	3	252748	1	NA	NA
s_12411	0	0	0	0	0	1	0	0	0	1	0	0	LG.10	2	251641	0.5	NA	NA
s_3835	0	2	0	0	0	0	0	0	0	0	0	0	LG.2	2	251596	1	NA	NA
s_7772	0	4	0	0	0	0	0	0	0	0	0	0	LG.2	4	251436	1	NA	NA
s_12500	0	0	0	0	0	0	0	0	3	0	0	0	LG.9	3	251232	1	NA	NA
s_12385	2	0	0	0	0	0	0	0	0	0	0	0	LG.1	2	250811	1	NA	NA
s_592	0	0	0	0	0	0	4	0	0	0	0	0	LG.7	4	250659	1	NA	NA
s_916	0	0	0	0	0	0	0	0	0	2	0	0	LG.10	2	250632	1	NA	NA
s_10085	0	0	0	0	0	0	0	0	0	0	2	0	LG.11	2	249735	1	NA	NA
s_401	0	0	0	0	0	0	0	0	0	1	0	0	LG.10	1	249392	1	NA	NA
s_12348	1	0	0	0	0	0	0	0	0	0	0	0	LG.1	1	247692	1	NA	NA
s_12457	0	0	0	0	0	0	0	0	0	1	0	0	LG.10	1	247239	1	NA	NA
s_8274	0	0	0	0	0	2	0	0	0	0	0	0	LG.6	2	246377	1	NA	NA
s_12491	0	0	0	0	0	0	0	0	0	0	0	2	LG.12	2	245648	1	NA	NA
s_601	0	0	0	0	0	0	0	0	0	1	0	0	LG.10	1	244606	1	NA	NA
s_349	0	0	0	0	3	0	0	0	0	0	0	0	LG.5	3	244311	1	NA	NA
s_2234	0	0	0	0	0	0	2	0	0	0	0	0	LG.7	2	243625	1	NA	NA
s_12388	0	0	0	1	0	0	0	0	0	0	0	0	LG.4	1	241933	1	NA	NA
s_888	0	0	0	0	0	0	4	0	0	0	0	0	LG.7	4	241857	1	NA	NA
s_4851	0	0	0	0	0	0	3	0	0	0	0	0	LG.7	3	241640	1	NA	NA
s_1751	0	0	0	0	0	0	0	0	0	1	0	0	LG.10	1	241095	1	NA	NA
s_8045	0	0	0	1	0	0	0	0	0	0	0	0	LG.4	1	241055	1	NA	NA
s_12401	0	0	0	1	0	0	0	0	3	0	0	0	LG.9	4	240650	0.75	NA	NA
s_1739	0	0	0	0	0	0	0	0	0	0	1	5	LG.12	6	239219	0.833333	NA	NA
s_12472	0	0	0	0	0	0	0	0	0	0	3	0	LG.11	3	238617	1	NA	NA
s_8495	0	0	0	0	0	0	1	0	0	0	0	0	LG.7	1	238431	1	NA	NA
s_2652	0	0	0	0	0	0	0	0	0	1	0	0	LG.10	1	237627	1	NA	NA
s_10708	0	0	0	0	0	0	0	0	0	0	0	3	LG.12	3	236063	1	NA	NA
s_12501	4	0	0	0	0	0	0	0	0	0	0	0	LG.1	4	235664	1	NA	NA
s_12514	0	0	0	1	0	0	0	0	0	0	0	0	LG.4	1	235091	1	NA	NA
s_694	0	0	0	0	0	0	1	0	0	0	0	0	LG.7	1	234026	1	NA	NA
s_12497	0	0	0	0	0	0	2	0	0	0	0	0	LG.7	2	232789	1	NA	NA
s_1174	0	0	0	1	0	0	0	0	0	0	0	0	LG.4	1	232673	1	NA	NA
s_700	0	3	0	0	0	0	0	0	0	0	0	0	LG.2	3	231438	1	NA	NA
s_12286	1	1	0	0	0	0	0	0	0	0	0	0	LG.1	2	230750	0.5	NA	NA
s_10469	0	0	0	0	0	0	0	0	0	0	1	0	LG.11	1	229862	1	NA	NA
s_4379	1	0	0	0	0	0	0	0	0	0	0	0	LG.1	1	229822	1	NA	NA
s_356	0	0	0	1	0	0	0	0	0	0	0	0	LG.4	1	229764	1	NA	NA
s_12172	1	0	0	0	0	0	0	0	0	0	0	0	LG.1	1	228904	1	NA	NA
s_3	0	0	0	0	3	0	0	0	0	0	0	0	LG.5	3	228638	1	NA	NA
s_12369	0	0	0	0	1	0	0	0	0	0	0	0	LG.5	1	228254	1	NA	NA
s_237	0	0	0	0	1	0	0	0	0	0	0	0	LG.5	1	228245	1	NA	NA
s_6254	0	0	0	0	0	0	0	0	2	0	0	0	LG.9	2	228180	1	NA	NA
s_12479	0	0	0	0	0	0	0	2	0	0	0	0	LG.8	2	227749	1	NA	NA
s_4266	0	0	0	0	0	0	0	0	0	0	1	0	LG.11	1	227328	1	NA	NA
s_3960	0	0	0	0	0	0	0	0	0	1	0	0	LG.10	1	226588	1	NA	NA
s_12343	0	0	0	1	0	0	0	0	0	0	0	0	LG.4	1	225832	1	NA	NA
s_12386	0	0	0	0	2	0	0	0	0	0	0	0	LG.5	2	224982	1	NA	NA
s_12329	0	0	0	0	0	1	0	0	0	0	0	0	LG.6	1	224920	1	NA	NA
s_231	0	0	0	0	0	0	0	0	0	1	0	0	LG.10	1	223905	1	NA	NA
s_8576	0	0	0	0	0	0	0	0	0	0	0	3	LG.12	3	223829	1	NA	NA
s_71	0	0	0	0	0	0	0	0	0	0	0	1	LG.12	1	223463	1	NA	NA
s_4417	4	0	0	0	0	0	0	0	0	0	0	0	LG.1	4	222844	1	NA	NA
s_248	0	0	0	0	0	0	2	0	0	0	0	0	LG.7	2	222786	1	NA	NA
s_12416	0	0	0	0	0	0	1	0	0	0	0	0	LG.7	1	222720	1	NA	NA
s_9017	0	0	0	1	0	0	0	0	0	0	0	0	LG.4	1	221613	1	NA	NA
s_5807	0	0	0	0	0	0	0	0	0	0	0	2	LG.12	2	220586	1	NA	NA
s_1085	0	0	0	1	0	0	0	0	0	0	0	0	LG.4	1	220016	1	NA	NA
s_758	0	0	0	0	0	0	0	0	0	0	0	1	LG.12	1	219697	1	NA	NA
s_370	1	0	0	0	0	0	0	0	0	0	0	0	LG.1	1	219635	1	NA	NA
s_12504	0	6	0	0	0	0	0	0	0	0	0	0	LG.2	6	218974	1	NA	NA
s_1387	0	0	0	0	0	0	0	0	0	0	3	0	LG.11	3	218918	1	NA	NA
s_12477	0	0	0	0	0	0	0	0	1	0	0	0	LG.9	1	218838	1	NA	NA
s_1679	0	0	1	0	0	0	0	1	0	0	0	0	LG.3	2	218752	0.5	NA	NA
s_6005	1	0	0	0	0	0	0	0	0	0	0	0	LG.1	1	218425	1	NA	NA
s_200	4	0	0	0	0	0	0	0	0	0	0	0	LG.1	4	217700	1	NA	NA
s_12375	0	0	0	0	0	0	0	0	0	3	0	0	LG.10	3	217268	1	NA	NA
s_1788	0	0	0	0	1	0	0	0	0	0	0	0	LG.5	1	217024	1	NA	NA
s_669	0	0	0	0	0	0	0	0	0	0	1	0	LG.11	1	215696	1	NA	NA
s_926	0	0	0	1	0	0	0	0	0	0	0	0	LG.4	1	215452	1	NA	NA
s_727	0	2	0	0	0	0	0	0	0	1	0	0	LG.2	3	213306	0.666667	NA	NA
s_12410	0	0	3	0	0	0	0	0	0	0	0	0	LG.3	3	213147	1	NA	NA
s_8263	4	0	0	0	0	0	0	0	0	0	0	0	LG.1	4	213041	1	NA	NA
s_346	1	0	0	0	0	0	0	0	0	0	0	0	LG.1	1	212708	1	NA	NA
s_12480	3	0	0	0	0	0	0	0	0	0	0	0	LG.1	3	212422	1	NA	NA
s_599	0	0	0	0	0	0	1	0	0	0	0	0	LG.7	1	211899	1	NA	NA
s_103	0	0	0	0	0	0	0	0	0	1	0	0	LG.10	1	211157	1	NA	NA
s_9941	0	0	0	0	0	0	0	0	0	1	0	0	LG.10	1	210759	1	NA	NA
s_1417	0	2	0	0	0	0	0	0	0	0	0	0	LG.2	2	209585	1	NA	NA
s_7111	0	0	0	0	0	0	0	0	0	2	0	0	LG.10	2	208670	1	NA	NA
s_6200	0	0	0	0	0	0	1	0	0	0	0	0	LG.7	1	208318	1	NA	NA
s_1717	0	0	0	0	0	0	0	0	0	3	0	0	LG.10	3	207889	1	NA	NA
s_6595	0	0	0	0	0	0	0	0	3	0	0	0	LG.9	3	207634	1	NA	NA
s_5939	0	4	0	0	0	0	0	0	0	0	0	0	LG.2	4	207476	1	NA	NA
s_109	0	0	0	0	0	3	0	0	0	0	0	0	LG.6	3	207470	1	NA	NA
s_12249	0	0	1	0	1	0	0	0	0	0	0	0	LG.3	2	206361	0.5	NA	NA
s_12490	1	0	0	0	0	0	0	0	0	0	0	0	LG.1	1	206142	1	NA	NA
s_12309	0	0	0	0	0	0	0	0	0	0	2	0	LG.11	2	205964	1	NA	NA
s_12475	0	0	0	4	0	0	0	0	0	0	0	0	LG.4	4	205823	1	NA	NA
s_1852	0	0	0	0	0	0	0	0	3	0	0	0	LG.9	3	205509	1	NA	NA
s_12461	0	0	0	0	0	0	0	0	0	0	3	0	LG.11	3	204941	1	NA	NA
s_1966	0	0	0	0	5	0	0	0	0	0	0	0	LG.5	5	204940	1	NA	NA
s_2217	1	0	0	0	0	0	0	0	0	0	0	0	LG.1	1	204884	1	NA	NA
s_9274	1	0	0	0	0	0	0	0	0	0	0	0	LG.1	1	204837	1	NA	NA
s_12326	1	0	0	0	0	0	0	0	0	1	0	2	LG.12	4	203830	0.5	NA	NA
s_905	0	2	0	0	0	0	0	0	0	0	0	0	LG.2	2	203711	1	NA	NA
s_12228	0	0	0	0	0	2	0	0	0	0	0	0	LG.6	2	203456	1	NA	NA
s_1759	0	0	0	0	0	0	0	0	0	0	2	0	LG.11	2	203317	1	NA	NA
s_204	0	1	0	0	0	0	0	0	0	0	0	0	LG.2	1	202507	1	NA	NA
s_658	0	1	0	0	0	0	0	0	0	0	0	0	LG.2	1	202294	1	NA	NA
s_12330	0	0	0	1	0	0	0	0	0	0	0	0	LG.4	1	201879	1	NA	NA
s_5721	0	0	0	0	0	0	0	0	0	3	0	0	LG.10	3	201788	1	NA	NA
s_1439	0	0	0	0	0	0	0	0	0	0	1	0	LG.11	1	201662	1	NA	NA
s_611	0	0	0	0	0	0	0	0	2	0	0	0	LG.9	2	201420	1	NA	NA
s_12450	0	0	0	1	0	0	0	0	0	0	0	0	LG.4	1	201040	1	NA	NA
s_12073	0	1	0	0	0	0	0	0	0	0	0	0	LG.2	1	200274	1	NA	NA
s_9893	0	0	0	0	1	0	0	0	0	0	0	0	LG.5	1	200223	1	NA	NA
s_1171	0	5	0	0	0	0	0	0	0	0	0	0	LG.2	5	200217	1	NA	NA
s_844	0	2	0	0	0	0	0	0	0	0	0	0	LG.2	2	199889	1	NA	NA
s_210	0	0	0	0	0	0	1	0	0	0	0	0	LG.7	1	199682	1	NA	NA
s_12485	0	0	0	0	0	0	1	0	0	0	0	0	LG.7	1	199281	1	NA	NA
s_8244	0	0	0	0	0	0	1	0	0	0	0	0	LG.7	1	199225	1	NA	NA
s_12373	1	0	0	0	0	0	0	0	0	0	0	0	LG.1	1	199217	1	NA	NA
s_8816	0	0	1	0	0	0	0	0	0	0	0	0	LG.3	1	198626	1	NA	NA
s_3910	0	0	0	1	0	0	0	0	0	0	0	0	LG.4	1	198550	1	NA	NA
s_5278	0	0	0	0	0	0	0	0	1	0	0	0	LG.9	1	198421	1	NA	NA
s_12107	0	0	0	0	0	0	2	0	0	0	0	0	LG.7	2	198026	1	NA	NA
s_1475	0	0	0	0	1	0	0	0	0	0	0	0	LG.5	1	197652	1	NA	NA
s_2952	0	0	0	1	0	0	0	0	0	0	0	0	LG.4	1	197597	1	NA	NA
s_695	1	0	0	0	0	0	0	0	0	0	0	0	LG.1	1	197593	1	NA	NA
s_7072	0	0	0	0	0	0	1	0	0	0	0	0	LG.7	1	196998	1	NA	NA
s_1014	0	0	0	0	0	0	1	0	0	0	0	0	LG.7	1	196276	1	NA	NA
s_1750	5	0	0	0	0	0	0	0	0	0	0	0	LG.1	5	195970	1	NA	NA
s_1246	0	0	0	0	0	0	0	2	0	0	0	0	LG.8	2	195905	1	NA	NA
s_12276	0	0	3	0	0	0	0	0	0	0	0	0	LG.3	3	195854	1	NA	NA
s_4359	3	0	0	0	0	0	0	0	0	0	0	0	LG.1	3	195606	1	NA	NA
s_1830	0	0	0	6	0	0	0	0	0	0	0	0	LG.4	6	194475	1	NA	NA
s_6624	0	0	0	1	0	1	0	0	0	0	0	0	LG.4	2	194461	0.5	NA	NA
s_12453	4	0	0	0	0	0	0	0	0	0	0	0	LG.1	4	194350	1	NA	NA
s_750	0	0	0	0	0	3	0	0	0	0	0	0	LG.6	3	194316	1	NA	NA
s_469	0	0	0	0	0	0	0	0	0	0	4	0	LG.11	4	194187	1	NA	NA
s_821	1	0	0	0	0	0	0	0	0	0	0	0	LG.1	1	194124	1	NA	NA
s_1227	0	1	0	0	0	0	0	0	0	0	2	0	LG.11	3	194077	0.666667	NA	NA
s_10769	0	0	0	2	0	0	0	0	0	0	0	0	LG.4	2	193639	1	NA	NA
s_3504	0	0	0	2	0	0	0	0	0	0	0	0	LG.4	2	193573	1	NA	NA
s_301	0	0	0	0	0	0	0	0	1	0	0	0	LG.9	1	193525	1	NA	NA
s_12270	3	0	0	0	0	0	0	0	0	0	0	0	LG.1	3	193150	1	NA	NA
s_1005	0	0	0	4	0	0	0	0	0	0	0	0	LG.4	4	193137	1	NA	NA
s_9709	3	0	0	0	0	0	0	0	0	0	0	0	LG.1	3	193086	1	NA	NA
s_12194	0	1	0	0	0	0	0	0	0	0	0	0	LG.2	1	192551	1	NA	NA
s_1190	0	0	0	0	2	0	0	0	0	0	0	0	LG.5	2	192099	1	NA	NA
s_12387	0	0	0	1	0	0	0	0	0	0	0	0	LG.4	1	191849	1	NA	NA
s_3016	0	0	0	0	0	0	0	0	0	0	4	0	LG.11	4	191515	1	NA	NA
s_365	0	0	0	0	0	1	0	0	0	0	0	0	LG.6	1	190825	1	NA	NA
s_12151	0	0	0	0	0	0	0	0	0	1	0	0	LG.10	1	190677	1	NA	NA
s_12429	0	0	0	2	0	0	0	0	0	0	0	0	LG.4	2	190664	1	NA	NA
s_12364	0	0	0	0	1	0	0	0	0	0	0	0	LG.5	1	190392	1	NA	NA
s_1026	2	0	0	0	0	0	0	0	0	0	0	0	LG.1	2	190157	1	NA	NA
s_12372	0	0	2	0	0	1	0	0	0	0	0	0	LG.3	3	189979	0.666667	NA	NA
s_931	0	0	0	0	0	0	0	0	0	0	2	0	LG.11	2	189829	1	NA	NA
s_12434	0	0	0	0	0	2	0	0	0	0	0	0	LG.6	2	189228	1	NA	NA
s_1452	0	0	0	6	0	0	0	0	0	0	0	0	LG.4	6	189164	1	NA	NA
s_12393	0	0	0	0	0	0	0	0	3	0	0	0	LG.9	3	188928	1	NA	NA
s_1245	0	0	0	0	0	0	0	0	0	0	2	0	LG.11	2	188216	1	NA	NA
s_12454	0	0	0	0	0	0	0	0	2	0	0	0	LG.9	2	187797	1	NA	NA
s_859	1	0	0	0	0	0	0	0	0	0	0	0	LG.1	1	187788	1	NA	NA
s_224	0	0	0	2	0	0	0	0	0	0	0	0	LG.4	2	186178	1	NA	NA
s_12331	0	0	0	0	0	0	0	0	0	2	0	0	LG.10	2	185668	1	NA	NA
s_983	0	0	0	0	0	0	0	0	0	3	0	0	LG.10	3	185590	1	NA	NA
s_12168	0	1	0	0	0	0	0	0	0	0	0	0	LG.2	1	185020	1	NA	NA
s_12433	0	0	0	2	0	0	0	0	0	0	0	0	LG.4	2	184878	1	NA	NA
s_12464	1	0	0	0	0	0	0	0	0	0	0	0	LG.1	1	184620	1	NA	NA
s_3035	0	0	0	0	0	0	2	0	0	0	0	0	LG.7	2	184235	1	NA	NA
s_1178	0	0	0	2	0	0	0	0	0	0	0	0	LG.4	2	183951	1	NA	NA
s_12473	0	0	0	0	0	0	0	0	0	0	0	2	LG.12	2	183622	1	NA	NA
s_7292	0	0	0	0	0	0	0	0	0	0	0	1	LG.12	1	183228	1	NA	NA
s_1544	0	1	0	0	0	0	0	0	0	0	0	0	LG.2	1	182853	1	NA	NA
s_12312	0	0	0	0	0	0	0	0	1	0	0	0	LG.9	1	182609	1	NA	NA
s_12275	0	0	0	0	0	0	0	2	0	0	0	0	LG.8	2	182455	1	NA	NA
s_1629	0	0	1	0	0	0	0	0	0	0	0	0	LG.3	1	182290	1	NA	NA
s_4272	0	1	0	0	0	0	0	0	0	0	0	0	LG.2	1	182280	1	NA	NA
s_1755	0	0	0	0	0	0	1	0	0	0	0	0	LG.7	1	182245	1	NA	NA
s_12427	0	1	0	0	0	0	0	0	0	0	0	0	LG.2	1	181866	1	NA	NA
s_902	0	0	0	1	0	0	0	0	0	0	0	0	LG.4	1	181409	1	NA	NA
s_1801	0	0	0	0	0	0	0	0	0	0	3	0	LG.11	3	181311	1	NA	NA
s_4968	1	0	0	0	0	0	0	0	0	0	0	0	LG.1	1	180992	1	NA	NA
s_3925	0	0	0	0	1	0	0	0	0	0	0	0	LG.5	1	180417	1	NA	NA
s_6312	0	0	0	0	0	0	1	0	0	0	0	0	LG.7	1	180044	1	NA	NA
s_12459	1	0	0	0	0	0	0	0	0	0	0	0	LG.1	1	179975	1	NA	NA
s_2000	0	0	0	0	0	0	2	0	0	0	0	0	LG.7	2	178946	1	NA	NA
s_12420	0	0	0	0	0	0	0	0	0	0	0	1	LG.12	1	178933	1	NA	NA
s_12278	0	0	0	0	1	0	0	0	0	0	0	0	LG.5	1	178850	1	NA	NA
s_12216	0	0	0	2	1	0	0	0	0	0	0	0	LG.4	3	178501	0.666667	NA	NA
s_199	0	0	0	0	1	0	0	0	0	0	0	0	LG.5	1	178358	1	NA	NA
s_3810	8	0	0	0	0	0	0	0	0	0	0	0	LG.1	8	178205	1	NA	NA
s_12449	3	0	0	0	0	0	0	0	0	0	0	0	LG.1	3	178203	1	NA	NA
s_12303	4	0	0	0	0	0	0	0	0	0	0	0	LG.1	4	178118	1	NA	NA
s_12175	5	0	0	0	0	0	0	0	0	0	0	0	LG.1	5	177832	1	NA	NA
s_3192	0	0	0	0	4	0	0	0	0	0	0	0	LG.5	4	177553	1	NA	NA
s_558	0	0	0	0	0	1	0	0	0	0	0	0	LG.6	1	177206	1	NA	NA
s_9729	0	0	0	0	0	0	0	0	0	1	0	0	LG.10	1	177024	1	NA	NA
s_1202	1	0	0	0	0	0	0	0	0	0	0	0	LG.1	1	176923	1	NA	NA
s_12287	1	0	0	0	0	0	0	0	0	0	0	0	LG.1	1	176807	1	NA	NA
s_12447	0	0	0	0	0	0	1	0	0	0	0	0	LG.7	1	175972	1	NA	NA
s_8704	0	0	0	0	0	0	0	0	0	2	0	0	LG.10	2	174199	1	NA	NA
s_1807	0	0	0	0	0	0	0	0	0	1	0	0	LG.10	1	173571	1	NA	NA
s_49	0	0	0	0	0	2	0	0	0	0	0	0	LG.6	2	173092	1	NA	NA
s_234	0	0	1	0	0	0	0	0	0	0	0	0	LG.3	1	173029	1	NA	NA
s_12318	0	0	0	0	0	0	0	0	0	1	0	0	LG.10	1	172512	1	NA	NA
s_7410	0	0	0	0	0	0	0	0	0	3	0	0	LG.10	3	172441	1	NA	NA
s_1189	0	0	0	1	0	0	0	0	0	0	0	0	LG.4	1	172304	1	NA	NA
s_5387	0	0	0	1	0	0	0	0	0	0	0	0	LG.4	1	172075	1	NA	NA
s_12430	0	0	0	1	0	0	0	0	0	0	0	0	LG.4	1	172010	1	NA	NA
s_12293	0	0	0	0	0	0	0	0	0	0	1	0	LG.11	1	171891	1	NA	NA
s_951	0	1	0	0	0	0	0	0	0	0	0	0	LG.2	1	171851	1	NA	NA
s_12439	0	0	0	0	0	0	0	0	2	0	0	0	LG.9	2	171821	1	NA	NA
s_712	0	0	0	0	0	0	0	0	0	0	1	0	LG.11	1	171551	1	NA	NA
s_1361	0	0	0	0	2	0	0	0	0	0	0	0	LG.5	2	171505	1	NA	NA
s_12339	0	1	0	0	0	0	0	0	0	0	0	0	LG.2	1	171486	1	NA	NA
s_12442	3	0	0	0	0	0	0	0	0	0	0	0	LG.1	3	171460	1	NA	NA
s_1349	0	0	0	0	0	0	1	0	0	0	0	0	LG.7	1	171262	1	NA	NA
s_12119	0	0	0	0	0	0	0	0	0	0	0	1	LG.12	1	170940	1	NA	NA
s_12374	0	0	0	0	1	0	0	0	0	0	0	0	LG.5	1	170809	1	NA	NA
s_12074	0	0	0	0	0	0	3	0	0	0	0	0	LG.7	3	170491	1	NA	NA
s_930	0	0	0	3	0	0	0	0	0	0	0	0	LG.4	3	169917	1	NA	NA
s_11	0	0	0	0	2	0	0	0	0	0	0	0	LG.5	2	169179	1	NA	NA
s_1590	0	0	0	0	0	1	0	0	0	0	0	0	LG.6	1	169023	1	NA	NA
s_12310	0	0	0	1	0	0	0	0	0	0	0	0	LG.4	1	168682	1	NA	NA
s_4843	0	0	0	0	0	2	0	0	0	0	0	0	LG.6	2	168422	1	NA	NA
s_472	0	2	0	0	0	0	0	0	0	0	0	0	LG.2	2	168347	1	NA	NA
s_1196	0	0	0	0	0	2	0	0	0	0	0	0	LG.6	2	168270	1	NA	NA
s_5182	0	0	0	0	0	0	0	0	0	0	0	2	LG.12	2	168259	1	NA	NA
s_1254	0	0	0	0	0	0	1	0	0	0	0	0	LG.7	1	167976	1	NA	NA
s_873	0	0	0	0	0	0	4	0	0	0	0	0	LG.7	4	167821	1	NA	NA
s_12381	0	0	0	0	0	0	0	0	0	5	0	0	LG.10	5	167758	1	NA	NA
s_12153	0	0	0	0	1	0	0	0	0	0	0	0	LG.5	1	167731	1	NA	NA
s_1384	0	0	0	0	0	0	0	0	0	0	1	0	LG.11	1	167728	1	NA	NA
s_1539	0	0	0	0	0	0	0	3	0	0	0	0	LG.8	3	167594	1	NA	NA
s_1376	0	0	0	0	0	0	0	0	0	2	0	0	LG.10	2	167585	1	NA	NA
s_12311	0	0	0	0	0	0	0	0	0	0	0	1	LG.12	1	167353	1	NA	NA
s_3699	0	0	0	0	0	0	0	0	0	2	0	0	LG.10	2	167343	1	NA	NA
s_763	1	0	0	0	0	0	0	0	0	0	0	0	LG.1	1	167196	1	NA	NA
s_12237	0	0	0	0	0	2	0	0	0	0	0	0	LG.6	2	167046	1	NA	NA
s_1224	0	0	0	0	0	0	0	0	0	0	1	0	LG.11	1	166863	1	NA	NA
s_4706	0	0	0	0	2	0	0	0	0	0	0	0	LG.5	2	166535	1	NA	NA
s_1907	0	0	0	4	0	0	0	0	0	0	0	0	LG.4	4	166380	1	NA	NA
s_1774	0	0	0	3	0	0	0	0	0	0	0	0	LG.4	3	166338	1	NA	NA
s_1581	0	0	1	0	0	0	0	0	0	0	0	0	LG.3	1	166046	1	NA	NA
s_8481	0	1	0	0	0	0	0	0	0	0	0	0	LG.2	1	165630	1	NA	NA
s_1456	0	0	0	0	0	0	1	0	0	0	0	0	LG.7	1	165535	1	NA	NA
s_150	0	0	0	0	0	0	0	0	0	1	0	0	LG.10	1	165052	1	NA	NA
s_8105	0	3	0	0	0	0	0	0	0	0	0	0	LG.2	3	165043	1	NA	NA
s_8418	0	0	0	0	0	0	0	0	0	1	0	0	LG.10	1	164890	1	NA	NA
s_12370	0	0	1	0	0	0	0	0	0	0	0	0	LG.3	1	164815	1	NA	NA
s_12164	0	0	0	0	0	0	0	0	0	1	0	0	LG.10	1	164724	1	NA	NA
s_5563	0	0	0	0	0	0	0	0	1	0	0	0	LG.9	1	164323	1	NA	NA
s_5324	0	0	0	0	0	0	0	0	2	0	0	0	LG.9	2	164247	1	NA	NA
s_12192	0	0	0	1	0	0	0	1	0	0	0	0	LG.4	2	164129	0.5	NA	NA
s_12431	0	2	0	0	0	0	0	0	0	0	0	0	LG.2	2	164126	1	NA	NA
s_12425	0	0	0	0	0	0	0	0	0	0	0	1	LG.12	1	163758	1	NA	NA
s_10119	1	0	0	0	0	0	0	0	0	0	0	0	LG.1	1	163443	1	NA	NA
s_1523	0	0	0	0	2	0	0	0	0	0	0	0	LG.5	2	163420	1	NA	NA
s_12347	0	0	0	0	0	0	0	1	0	0	0	0	LG.8	1	163237	1	NA	NA
s_740	0	0	0	0	0	0	0	0	4	0	0	0	LG.9	4	163067	1	NA	NA
s_5535	1	0	0	0	0	0	0	0	0	0	0	0	LG.1	1	162951	1	NA	NA
s_1785	0	0	0	0	0	0	1	0	0	0	0	0	LG.7	1	162770	1	NA	NA
s_12407	0	0	2	0	0	0	0	0	0	0	0	0	LG.3	2	162769	1	NA	NA
s_1914	0	0	0	0	0	0	0	0	0	0	1	0	LG.11	1	162387	1	NA	NA
s_12320	0	0	0	0	0	0	0	0	0	1	0	0	LG.10	1	161841	1	NA	NA
s_12443	0	0	0	0	0	0	0	0	0	1	0	0	LG.10	1	161572	1	NA	NA
s_10695	0	0	0	0	0	0	0	0	0	0	0	3	LG.12	3	161549	1	NA	NA
s_9852	0	0	0	0	0	0	1	0	0	0	0	0	LG.7	1	161232	1	NA	NA
s_12023	0	0	0	0	1	0	0	0	0	0	0	0	LG.5	1	160958	1	NA	NA
s_2058	0	0	0	3	0	0	0	0	0	0	0	0	LG.4	3	160951	1	NA	NA
s_1593	0	0	3	0	0	0	0	0	0	0	0	0	LG.3	3	160880	1	NA	NA
s_1186	0	0	0	0	0	1	0	0	0	0	0	0	LG.6	1	159961	1	NA	NA
s_1472	0	0	0	0	0	1	0	0	0	0	0	0	LG.6	1	159481	1	NA	NA
s_291	0	0	0	0	1	0	0	0	0	0	0	0	LG.5	1	159376	1	NA	NA
s_5225	0	0	0	0	0	0	0	0	0	1	0	0	LG.10	1	159058	1	NA	NA
s_1214	0	2	0	0	0	0	0	0	0	0	0	0	LG.2	2	158990	1	NA	NA
s_12394	0	0	0	0	1	0	0	0	0	0	0	0	LG.5	1	158945	1	NA	NA
s_4575	0	0	2	0	0	0	0	0	0	0	0	0	LG.3	2	158714	1	NA	NA
s_1028	0	0	0	0	0	0	0	0	0	0	1	0	LG.11	1	158055	1	NA	NA
s_12291	0	0	0	1	0	0	0	0	0	0	0	0	LG.4	1	158026	1	NA	NA
s_12382	0	0	0	0	0	0	1	0	0	0	0	0	LG.7	1	157967	1	NA	NA
s_12400	0	0	0	0	0	0	0	0	0	2	0	0	LG.10	2	157800	1	NA	NA
s_1672	3	0	0	0	0	0	0	0	0	0	0	0	LG.1	3	157393	1	NA	NA
s_12070	0	0	0	0	0	0	0	0	0	0	1	0	LG.11	1	156774	1	NA	NA
s_10526	0	1	0	0	0	0	0	0	0	0	0	0	LG.2	1	156646	1	NA	NA
s_1656	1	0	0	0	0	0	0	0	0	0	0	0	LG.1	1	156140	1	NA	NA
s_157	0	0	0	0	0	0	0	0	1	0	0	0	LG.9	1	155971	1	NA	NA
s_12392	0	0	0	0	0	0	0	0	0	2	0	0	LG.10	2	155782	1	NA	NA
s_12357	0	0	1	0	0	0	0	0	0	0	0	0	LG.3	1	155688	1	NA	NA
s_12397	0	0	0	0	0	0	0	0	0	0	0	2	LG.12	2	155394	1	NA	NA
s_1025	0	0	1	0	0	0	0	0	0	0	0	0	LG.3	1	155256	1	NA	NA
s_956	0	0	0	0	0	0	0	0	0	1	0	0	LG.10	1	155160	1	NA	NA
s_232	4	0	0	0	0	0	0	0	0	0	0	0	LG.1	4	154893	1	NA	NA
s_429	0	0	0	0	0	0	0	0	0	0	0	4	LG.12	4	154751	1	NA	NA
s_6225	0	2	0	0	0	0	0	0	0	0	0	0	LG.2	2	154747	1	NA	NA
s_3205	0	0	0	0	0	0	0	0	0	0	0	1	LG.12	1	154210	1	NA	NA
s_1181	1	0	0	0	0	0	0	0	0	0	0	0	LG.1	1	153794	1	NA	NA
s_9981	0	0	0	0	0	0	0	0	0	0	0	1	LG.12	1	153521	1	NA	NA
s_12149	0	0	0	0	0	0	0	0	0	0	1	0	LG.11	1	153501	1	NA	NA
s_1223	0	0	0	0	0	0	0	1	0	0	0	0	LG.8	1	153237	1	NA	NA
s_9735	0	0	0	0	0	0	1	0	0	0	0	0	LG.7	1	153202	1	NA	NA
s_12316	0	0	0	1	0	0	0	0	0	0	0	0	LG.4	1	152650	1	NA	NA
s_12231	0	0	0	0	0	0	0	0	2	0	0	0	LG.9	2	152267	1	NA	NA
s_12315	2	0	0	0	0	0	0	0	0	0	0	0	LG.1	2	152036	1	NA	NA
s_6383	0	0	0	0	1	0	0	0	0	0	0	0	LG.5	1	151078	1	NA	NA
s_308	0	0	0	0	0	0	1	0	0	0	0	0	LG.7	1	150515	1	NA	NA
s_7095	0	0	0	0	0	0	0	0	0	0	0	3	LG.12	3	150504	1	NA	NA
s_1053	0	0	0	0	0	0	0	0	0	0	0	1	LG.12	1	149717	1	NA	NA
s_12246	0	0	0	0	0	0	0	4	0	0	0	0	LG.8	4	149527	1	NA	NA
s_2416	0	0	0	0	2	0	0	0	0	0	0	0	LG.5	2	149488	1	NA	NA
s_1934	4	0	0	0	0	0	0	0	0	0	0	0	LG.1	4	149476	1	NA	NA
s_513	0	0	0	0	0	1	0	0	0	0	0	0	LG.6	1	149392	1	NA	NA
s_704	0	0	0	0	0	0	0	0	0	0	1	0	LG.11	1	149297	1	NA	NA
s_634	0	0	0	0	0	0	0	1	0	0	0	0	LG.8	1	149221	1	NA	NA
s_7841	0	0	0	0	0	0	0	0	0	0	0	1	LG.12	1	149052	1	NA	NA
s_1356	0	0	0	1	0	0	0	0	0	0	0	0	LG.4	1	149018	1	NA	NA
s_806	0	0	0	0	0	0	0	0	0	0	2	0	LG.11	2	148865	1	NA	NA
s_12327	0	0	0	0	0	0	0	0	0	1	0	0	LG.10	1	148765	1	NA	NA
s_12422	0	0	0	2	0	0	0	0	0	0	0	0	LG.4	2	148083	1	NA	NA
s_10540	0	0	0	1	0	0	0	0	0	0	0	0	LG.4	1	147900	1	NA	NA
s_1909	0	0	0	0	0	0	1	0	0	0	0	0	LG.7	1	147673	1	NA	NA
s_827	0	1	0	0	0	0	0	0	0	0	0	0	LG.2	1	147571	1	NA	NA
s_1659	1	0	0	0	0	0	0	0	0	0	0	0	LG.1	1	147240	1	NA	NA
s_8352	0	0	0	0	0	0	0	0	0	3	0	0	LG.10	3	146585	1	NA	NA
s_5766	0	0	0	0	0	0	2	0	0	0	0	0	LG.7	2	146453	1	NA	NA
s_1500	0	0	0	0	0	0	0	0	0	0	1	0	LG.11	1	146436	1	NA	NA
s_9502	0	0	0	0	0	0	0	0	0	0	0	1	LG.12	1	146103	1	NA	NA
s_127	3	0	0	0	0	0	0	0	0	0	0	0	LG.1	3	145721	1	NA	NA
s_260	0	0	0	0	3	0	0	0	0	0	0	0	LG.5	3	145597	1	NA	NA
s_12223	0	0	0	0	0	0	0	0	0	0	2	0	LG.11	2	145434	1	NA	NA
s_5694	0	0	0	0	0	0	0	0	0	1	0	0	LG.10	1	145427	1	NA	NA
s_3959	0	2	0	0	0	0	0	0	0	0	0	0	LG.2	2	145408	1	NA	NA
s_8676	0	0	0	0	0	0	0	0	0	0	0	5	LG.12	5	145255	1	NA	NA
s_12360	0	0	0	3	0	0	0	0	0	0	0	0	LG.4	3	144784	1	NA	NA
s_10356	0	0	0	0	0	0	1	0	0	0	0	0	LG.7	1	144749	1	NA	NA
s_12307	0	0	0	0	0	1	0	0	0	0	0	0	LG.6	1	144582	1	NA	NA
s_110	0	0	0	1	0	0	0	0	0	0	0	0	LG.4	1	144539	1	NA	NA
s_971	0	0	0	0	0	0	1	0	0	0	0	0	LG.7	1	144380	1	NA	NA
s_623	0	0	0	0	0	1	0	0	0	0	0	0	LG.6	1	143954	1	NA	NA
s_628	0	3	0	0	0	0	0	0	0	0	0	0	LG.2	3	143946	1	NA	NA
s_1660	0	0	0	0	0	0	0	0	0	3	0	0	LG.10	3	143744	1	NA	NA
s_12288	0	0	0	0	0	0	0	0	0	2	0	0	LG.10	2	143627	1	NA	NA
s_131	1	0	0	0	0	0	0	0	0	0	0	0	LG.1	1	143302	1	NA	NA
s_1292	0	0	0	0	4	0	0	0	0	0	0	0	LG.5	4	143099	1	NA	NA
s_12219	0	1	0	0	0	0	0	0	0	0	0	0	LG.2	1	143076	1	NA	NA
s_4731	0	0	0	0	0	0	0	0	3	0	0	0	LG.9	3	142997	1	NA	NA
s_8646	0	0	0	0	0	0	3	0	0	0	0	0	LG.7	3	142983	1	NA	NA
s_537	0	0	0	0	0	1	0	0	0	0	0	0	LG.6	1	142262	1	NA	NA
s_12280	0	0	0	0	2	0	0	0	0	0	0	0	LG.5	2	142256	1	NA	NA
s_10744	0	2	0	0	0	0	0	0	0	0	0	0	LG.2	2	142063	1	NA	NA
s_12220	0	0	0	0	0	0	0	0	0	2	0	0	LG.10	2	141960	1	NA	NA
s_8608	0	0	0	1	0	0	0	0	0	0	0	0	LG.4	1	141257	1	NA	NA
s_1419	1	0	0	0	0	0	0	0	0	0	0	0	LG.1	1	141182	1	NA	NA
s_9471	0	0	0	4	0	0	0	0	0	0	0	0	LG.4	4	141035	1	NA	NA
s_1191	2	0	0	0	0	0	0	0	0	0	0	0	LG.1	2	140910	1	NA	NA
s_233	0	0	0	0	0	0	0	0	0	0	0	1	LG.12	1	140643	1	NA	NA
s_242	2	0	0	0	0	0	0	0	0	0	0	0	LG.1	2	140391	1	NA	NA
s_1141	0	0	0	0	0	0	0	0	0	3	0	0	LG.10	3	140299	1	NA	NA
s_831	0	0	0	0	0	0	0	0	0	0	2	0	LG.11	2	139970	1	NA	NA
s_495	0	0	0	2	0	0	0	0	0	0	0	0	LG.4	2	139720	1	NA	NA
s_12267	0	0	0	0	0	0	0	3	0	0	0	0	LG.8	3	139553	1	NA	NA
s_668	0	0	0	0	0	0	3	0	0	0	0	0	LG.7	3	139184	1	NA	NA
s_906	0	1	0	0	0	0	0	0	0	0	0	0	LG.2	1	139153	1	NA	NA
s_9816	2	0	0	0	0	0	0	0	0	0	0	0	LG.1	2	139066	1	NA	NA
s_427	0	0	0	0	0	0	5	0	0	0	0	0	LG.7	5	138733	1	NA	NA
s_7187	0	0	0	0	0	4	0	0	0	0	0	0	LG.6	4	138731	1	NA	NA
s_3888	0	0	0	0	0	0	1	0	0	0	0	0	LG.7	1	138497	1	NA	NA
s_44	0	0	0	0	0	0	2	0	0	0	0	0	LG.7	2	138400	1	NA	NA
s_4950	0	1	0	0	0	0	0	0	0	0	0	0	LG.2	1	137912	1	NA	NA
s_421	0	0	0	0	0	2	0	0	0	0	0	0	LG.6	2	137768	1	NA	NA
s_10522	0	0	0	0	0	0	0	0	0	5	0	0	LG.10	5	137669	1	NA	NA
s_9758	0	0	0	1	0	0	0	0	0	0	0	0	LG.4	1	137404	1	NA	NA
s_1061	0	0	0	0	0	0	0	0	0	0	2	0	LG.11	2	137322	1	NA	NA
s_10996	0	1	0	0	0	0	0	0	0	0	0	0	LG.2	1	136652	1	NA	NA
s_10051	0	0	0	0	0	0	0	0	0	0	0	1	LG.12	1	136561	1	NA	NA
s_1109	0	0	0	0	0	0	0	0	0	2	0	0	LG.10	2	136507	1	NA	NA
s_7830	0	0	0	0	0	0	0	0	0	1	0	0	LG.10	1	136480	1	NA	NA
s_4453	5	0	0	0	0	0	0	0	0	0	0	0	LG.1	5	136353	1	NA	NA
s_12352	0	0	0	0	2	0	0	0	0	0	0	0	LG.5	2	136296	1	NA	NA
s_1810	0	0	0	0	0	0	0	0	0	0	0	3	LG.12	3	136149	1	NA	NA
s_4815	1	0	0	0	0	0	0	0	0	0	0	0	LG.1	1	135967	1	NA	NA
s_1021	0	0	0	0	0	0	0	0	0	0	0	1	LG.12	1	135505	1	NA	NA
s_9	0	0	0	0	0	0	0	0	1	0	0	0	LG.9	1	135420	1	NA	NA
s_7991	0	0	0	0	0	0	0	0	0	3	0	0	LG.10	3	135198	1	NA	NA
s_3564	0	1	0	0	0	0	0	0	0	0	0	0	LG.2	1	135163	1	NA	NA
s_12103	0	0	0	2	0	0	0	0	0	0	0	0	LG.4	2	135082	1	NA	NA
s_12253	0	0	0	0	0	0	0	1	0	0	0	0	LG.8	1	135056	1	NA	NA
s_7375	0	1	0	0	0	0	0	0	0	0	0	0	LG.2	1	134937	1	NA	NA
s_998	0	2	0	0	0	0	0	0	0	0	0	0	LG.2	2	134618	1	NA	NA
s_357	1	0	0	0	0	0	0	0	0	0	0	0	LG.1	1	134596	1	NA	NA
s_64	0	0	0	0	0	0	4	0	0	0	0	0	LG.7	4	134591	1	NA	NA
s_12142	0	0	0	0	0	0	0	0	0	0	2	0	LG.11	2	134310	1	NA	NA
s_1146	0	0	0	0	0	0	0	0	0	0	5	0	LG.11	5	134197	1	NA	NA
s_12254	0	0	0	4	0	0	0	0	0	0	0	0	LG.4	4	134184	1	NA	NA
s_12281	0	0	0	0	0	0	1	0	0	0	0	0	LG.7	1	134154	1	NA	NA
s_12085	3	0	0	0	0	0	0	0	0	0	0	0	LG.1	3	133946	1	NA	NA
s_9094	0	0	0	0	0	0	1	0	0	0	0	0	LG.7	1	133568	1	NA	NA
s_12283	1	0	0	0	0	0	0	0	0	0	0	0	LG.1	1	133563	1	NA	NA
s_468	0	0	0	0	0	0	0	0	0	0	2	0	LG.11	2	133555	1	NA	NA
s_12005	0	0	0	1	0	1	0	0	0	0	0	0	LG.4	2	133221	0.5	NA	NA
s_8513	0	5	0	0	0	0	0	0	0	0	0	0	LG.2	5	133198	1	NA	NA
s_5300	0	0	0	0	0	1	0	0	0	0	0	0	LG.6	1	132823	1	NA	NA
s_4727	0	0	0	0	0	0	0	0	0	2	0	0	LG.10	2	132763	1	NA	NA
s_7587	0	0	0	1	0	0	0	0	0	0	0	0	LG.4	1	132714	1	NA	NA
s_389	0	0	0	0	1	0	0	0	0	0	0	0	LG.5	1	132696	1	NA	NA
s_12113	0	0	0	0	0	1	0	0	0	0	0	0	LG.6	1	132685	1	NA	NA
s_1253	2	0	0	0	0	0	0	0	0	0	0	0	LG.1	2	132569	1	NA	NA
s_5433	0	0	0	1	0	0	0	0	0	0	0	0	LG.4	1	132451	1	NA	NA
s_6934	0	0	0	0	0	0	1	0	0	0	0	0	LG.7	1	132408	1	NA	NA
s_12015	0	0	0	0	1	0	0	0	0	0	0	0	LG.5	1	131776	1	NA	NA
s_12265	0	0	0	0	0	0	0	0	0	3	0	0	LG.10	3	131772	1	NA	NA
s_696	3	0	0	0	0	0	0	0	0	0	0	0	LG.1	3	131333	1	NA	NA
s_1067	0	0	0	0	0	0	0	0	0	0	0	1	LG.12	1	131116	1	NA	NA
s_10910	0	0	0	1	0	0	0	0	0	0	0	0	LG.4	1	131017	1	NA	NA
s_12032	0	0	0	1	0	0	0	0	0	0	0	1	LG.12	2	130850	0.5	NA	NA
s_621	0	0	0	3	0	0	0	0	0	0	0	0	LG.4	3	130754	1	NA	NA
s_1565	0	0	0	0	0	0	0	0	0	0	0	1	LG.12	1	130706	1	NA	NA
s_7937	0	1	0	0	0	0	0	0	0	0	0	0	LG.2	1	130684	1	NA	NA
s_5434	0	0	0	0	0	4	0	0	0	0	0	0	LG.6	4	130683	1	NA	NA
s_12155	0	0	0	2	0	0	0	0	0	0	0	0	LG.4	2	130248	1	NA	NA
s_1144	0	0	0	0	0	0	0	0	1	0	0	0	LG.9	1	130217	1	NA	NA
s_184	0	2	0	0	0	0	0	0	0	0	0	0	LG.2	2	130094	1	NA	NA
s_12208	0	0	0	1	0	0	0	0	0	0	1	0	LG.11	2	129841	0.5	NA	NA
s_10110	0	0	0	0	0	0	3	0	0	0	0	0	LG.7	3	129681	1	NA	NA
s_5464	0	0	2	0	0	0	0	0	0	0	0	0	LG.3	2	129388	1	NA	NA
s_1015	0	1	0	0	0	0	0	0	0	0	0	0	LG.2	1	129295	1	NA	NA
s_340	0	0	0	0	0	1	0	0	0	0	0	0	LG.6	1	128990	1	NA	NA
s_4238	0	0	0	0	0	2	0	0	0	0	0	0	LG.6	2	128909	1	NA	NA
s_3614	0	0	0	0	0	0	2	0	0	0	0	0	LG.7	2	128867	1	NA	NA
s_1655	0	0	0	0	0	1	0	0	0	0	0	0	LG.6	1	128750	1	NA	NA
s_9960	0	0	0	0	0	0	4	0	0	0	0	0	LG.7	4	128607	1	NA	NA
s_485	0	0	0	0	0	1	0	0	0	0	0	0	LG.6	1	128445	1	NA	NA
s_4288	0	0	0	0	0	0	2	0	0	0	0	0	LG.7	2	128439	1	NA	NA
s_822	0	0	0	0	0	0	0	0	0	0	1	0	LG.11	1	128344	1	NA	NA
s_2343	0	0	0	0	1	0	0	0	0	0	0	0	LG.5	1	127928	1	NA	NA
s_2301	0	0	0	0	1	0	0	0	0	0	0	0	LG.5	1	127610	1	NA	NA
s_9340	2	0	0	0	0	0	0	0	0	0	0	0	LG.1	2	127561	1	NA	NA
s_966	0	0	0	0	2	0	0	0	0	0	0	0	LG.5	2	127425	1	NA	NA
s_12258	0	0	0	0	0	0	0	0	1	0	0	0	LG.9	1	127406	1	NA	NA
s_785	0	0	0	0	0	1	0	0	0	0	0	0	LG.6	1	127278	1	NA	NA
s_5450	0	2	0	0	0	0	0	0	0	0	0	0	LG.2	2	127271	1	NA	NA
s_12006	0	0	0	1	0	0	0	0	0	0	0	0	LG.4	1	127220	1	NA	NA
s_660	0	0	0	0	0	0	1	0	0	0	0	0	LG.7	1	126450	1	NA	NA
s_12029	0	0	0	0	0	0	0	0	0	0	0	1	LG.12	1	126340	1	NA	NA
s_12092	0	0	0	0	0	0	1	0	0	0	0	0	LG.7	1	126176	1	NA	NA
s_4228	0	0	0	0	0	0	5	0	0	0	0	0	LG.7	5	126047	1	NA	NA
s_12179	0	0	0	0	0	0	0	1	0	0	0	0	LG.8	1	125960	1	NA	NA
s_3182	0	0	0	0	2	0	0	0	0	0	0	0	LG.5	2	125901	1	NA	NA
s_9088	0	0	0	0	0	0	0	0	0	0	0	1	LG.12	1	125829	1	NA	NA
s_5199	0	0	0	1	0	0	0	0	0	0	0	0	LG.4	1	125636	1	NA	NA
s_908	0	0	0	0	0	0	0	2	0	0	0	0	LG.8	2	125560	1	NA	NA
s_1795	0	0	1	0	0	0	0	0	0	0	0	0	LG.3	1	125515	1	NA	NA
s_9338	1	0	0	0	0	0	0	0	0	0	0	0	LG.1	1	125220	1	NA	NA
s_1038	0	0	0	0	0	0	0	0	0	0	0	3	LG.12	3	124899	1	NA	NA
s_151	0	0	0	0	0	0	1	0	0	0	0	0	LG.7	1	124803	1	NA	NA
s_5821	0	0	0	0	0	0	1	0	0	0	0	0	LG.7	1	124533	1	NA	NA
s_3330	2	0	0	0	0	0	0	0	0	0	0	0	LG.1	2	124262	1	NA	NA
s_12234	0	0	0	0	0	1	0	0	0	0	0	0	LG.6	1	124160	1	NA	NA
s_8230	0	0	0	0	0	4	0	0	0	0	0	0	LG.6	4	123998	1	NA	NA
s_7893	0	0	0	0	0	0	0	0	0	1	0	0	LG.10	1	123988	1	NA	NA
s_1332	0	0	0	0	0	0	0	0	1	0	0	0	LG.9	1	123970	1	NA	NA
s_1885	0	0	0	0	0	1	0	0	0	0	0	0	LG.6	1	123935	1	NA	NA
s_788	1	0	0	0	0	0	0	0	0	0	0	0	LG.1	1	123241	1	NA	NA
s_5412	0	1	0	0	0	0	0	0	0	0	0	0	LG.2	1	123230	1	NA	NA
s_46	1	0	0	0	0	0	0	0	0	0	0	0	LG.1	1	123064	1	NA	NA
s_12191	0	0	1	0	0	0	0	0	0	0	0	0	LG.3	1	122958	1	NA	NA
s_361	0	0	0	0	0	0	2	0	0	0	0	0	LG.7	2	122485	1	NA	NA
s_747	0	0	0	0	0	0	0	0	3	0	0	0	LG.9	3	122361	1	NA	NA
s_529	1	0	0	0	0	0	0	0	0	0	0	0	LG.1	1	121964	1	NA	NA
s_300	0	0	2	0	0	0	0	0	0	0	0	0	LG.3	2	121635	1	NA	NA
s_11909	0	0	0	0	0	0	2	0	1	0	0	0	LG.7	3	121475	0.666667	NA	NA
s_7970	0	1	0	0	0	0	0	0	0	0	0	0	LG.2	1	121192	1	NA	NA
s_4524	0	0	0	0	0	2	0	0	0	0	0	0	LG.6	2	120957	1	NA	NA
s_1644	0	1	0	0	0	0	0	0	0	0	0	0	LG.2	1	120884	1	NA	NA
s_12143	0	0	0	0	0	0	0	0	0	0	0	1	LG.12	1	120579	1	NA	NA
s_45	0	0	0	0	0	2	0	0	0	0	0	0	LG.6	2	120516	1	NA	NA
s_587	0	0	0	3	0	0	0	0	0	0	0	0	LG.4	3	120496	1	NA	NA
s_298	0	0	0	0	0	0	0	0	0	2	0	0	LG.10	2	119851	1	NA	NA
s_9398	2	0	0	0	0	0	0	0	0	0	0	0	LG.1	2	119599	1	NA	NA
s_235	0	0	0	0	0	0	0	0	0	0	0	1	LG.12	1	119469	1	NA	NA
s_1138	0	0	0	0	0	0	0	0	0	0	2	0	LG.11	2	119426	1	NA	NA
s_375	3	0	0	0	0	0	0	0	0	0	0	0	LG.1	3	118606	1	NA	NA
s_593	0	0	0	1	0	0	0	0	0	0	0	0	LG.4	1	118450	1	NA	NA
s_833	0	0	0	0	0	0	0	0	0	1	0	0	LG.10	1	118159	1	NA	NA
s_8904	0	4	0	0	0	0	0	0	0	0	0	0	LG.2	4	118018	1	NA	NA
s_9731	0	0	0	0	0	0	0	0	0	0	0	1	LG.12	1	117933	1	NA	NA
s_12127	0	0	0	0	0	0	0	0	0	0	3	0	LG.11	3	117832	1	NA	NA
s_12057	0	0	0	0	1	0	0	0	0	0	0	0	LG.5	1	117655	1	NA	NA
s_12152	0	1	0	0	0	0	0	0	0	0	0	0	LG.2	1	117504	1	NA	NA
s_1721	0	0	0	0	0	0	0	0	0	1	0	0	LG.10	1	117292	1	NA	NA
s_1839	0	0	0	0	0	0	0	0	0	3	0	0	LG.10	3	117103	1	NA	NA
s_3230	0	0	0	2	0	0	0	0	0	0	0	0	LG.4	2	117034	1	NA	NA
s_12255	0	0	0	0	0	0	0	0	0	1	0	0	LG.10	1	116981	1	NA	NA
s_1147	0	0	0	0	0	0	0	0	0	0	0	1	LG.12	1	116875	1	NA	NA
s_6535	0	0	0	0	0	0	0	0	0	1	0	0	LG.10	1	116637	1	NA	NA
s_105	1	0	0	0	0	0	0	0	0	0	0	0	LG.1	1	116453	1	NA	NA
s_546	0	0	0	1	0	0	0	0	0	0	0	0	LG.4	1	116373	1	NA	NA
s_540	0	0	0	1	0	0	0	0	0	0	0	0	LG.4	1	116300	1	NA	NA
s_331	0	0	0	0	0	0	0	0	2	0	0	0	LG.9	2	115855	1	NA	NA
s_815	0	0	0	0	0	0	0	0	0	0	0	1	LG.12	1	115806	1	NA	NA
s_4517	0	1	0	0	0	0	0	0	0	0	0	0	LG.2	1	115348	1	NA	NA
s_100	0	0	0	0	1	0	0	0	0	0	0	0	LG.5	1	115333	1	NA	NA
s_158	0	0	0	0	0	0	0	0	0	1	0	0	LG.10	1	115309	1	NA	NA
s_3644	1	0	0	0	0	0	0	0	0	0	0	0	LG.1	1	115174	1	NA	NA
s_12299	0	0	0	0	0	0	0	0	0	0	0	1	LG.12	1	114956	1	NA	NA
s_302	4	0	0	0	0	0	0	0	0	0	0	0	LG.1	4	114799	1	NA	NA
s_2256	1	0	0	0	0	0	0	0	0	0	0	0	LG.1	1	114631	1	NA	NA
s_12137	0	0	0	0	0	0	0	0	1	0	0	0	LG.9	1	114609	1	NA	NA
s_207	0	1	0	0	0	0	0	0	0	0	0	0	LG.2	1	114419	1	NA	NA
s_6008	0	0	0	3	0	0	0	0	0	0	0	0	LG.4	3	114254	1	NA	NA
s_11950	0	0	0	0	0	0	0	3	0	0	0	0	LG.8	3	114164	1	NA	NA
s_1790	0	1	0	0	0	0	0	0	0	0	0	0	LG.2	1	113686	1	NA	NA
s_862	0	0	0	0	0	0	0	2	0	0	0	0	LG.8	2	113440	1	NA	NA
s_703	0	0	0	1	0	0	0	0	0	0	0	0	LG.4	1	113297	1	NA	NA
s_12161	4	0	0	0	0	0	0	0	0	0	0	0	LG.1	4	113174	1	NA	NA
s_10225	0	0	0	0	0	0	0	0	0	1	0	0	LG.10	1	113157	1	NA	NA
s_1675	0	0	0	2	0	0	0	0	0	0	0	0	LG.4	2	112880	1	NA	NA
s_6457	0	0	0	0	0	0	0	2	0	0	0	0	LG.8	2	112879	1	NA	NA
s_1184	0	0	0	0	0	0	0	4	0	0	0	0	LG.8	4	112698	1	NA	NA
s_2582	0	0	0	0	0	0	0	0	0	1	0	0	LG.10	1	112620	1	NA	NA
s_1370	0	0	0	0	0	0	0	0	0	1	0	0	LG.10	1	112563	1	NA	NA
s_12093	0	0	0	0	0	0	0	0	0	0	1	0	LG.11	1	112483	1	NA	NA
s_4826	2	0	0	0	0	0	0	0	0	0	0	0	LG.1	2	112145	1	NA	NA
s_8916	1	0	0	0	0	0	0	0	0	0	0	0	LG.1	1	112091	1	NA	NA
s_1514	2	0	0	0	0	0	0	0	0	0	0	0	LG.1	2	111882	1	NA	NA
s_5982	0	0	0	0	0	0	0	1	0	0	0	0	LG.8	1	111858	1	NA	NA
s_1315	1	0	0	0	0	0	0	0	0	0	0	0	LG.1	1	111854	1	NA	NA
s_8329	0	0	0	0	0	0	1	0	0	0	0	0	LG.7	1	111672	1	NA	NA
s_1483	0	0	0	3	0	0	0	0	0	0	0	0	LG.4	3	111502	1	NA	NA
s_6785	0	0	0	1	0	0	0	0	0	0	0	0	LG.4	1	111015	1	NA	NA
s_12166	0	0	0	0	0	0	0	0	0	1	0	0	LG.10	1	110994	1	NA	NA
s_5480	2	0	0	0	0	0	0	0	0	0	0	0	LG.1	2	110755	1	NA	NA
s_608	0	0	0	0	0	0	0	0	0	1	0	0	LG.10	1	110551	1	NA	NA
s_11969	3	0	0	0	0	0	0	0	0	0	0	0	LG.1	3	110522	1	NA	NA
s_29	0	2	0	0	0	0	0	0	0	0	0	0	LG.2	2	110017	1	NA	NA
s_1383	0	0	0	0	0	0	2	0	0	0	0	0	LG.7	2	110008	1	NA	NA
s_12205	0	0	0	0	0	0	0	1	0	0	0	0	LG.8	1	109913	1	NA	NA
s_12213	0	0	0	0	0	0	2	0	0	0	0	0	LG.7	2	109733	1	NA	NA
s_7889	1	0	0	0	0	0	0	0	0	0	0	0	LG.1	1	109712	1	NA	NA
s_609	0	0	0	0	0	0	0	0	0	1	0	0	LG.10	1	109701	1	NA	NA
s_522	0	0	0	0	0	0	1	0	0	0	0	0	LG.7	1	108902	1	NA	NA
s_3562	0	0	0	0	0	0	1	0	0	0	0	0	LG.7	1	108635	1	NA	NA
s_8279	0	0	0	1	0	0	0	0	0	0	0	0	LG.4	1	108427	1	NA	NA
s_12055	0	0	0	0	1	0	0	0	0	0	0	0	LG.5	1	107921	1	NA	NA
s_8803	0	3	0	0	0	0	0	0	0	0	0	0	LG.2	3	107828	1	NA	NA
s_7880	0	0	0	2	0	0	0	0	0	0	0	0	LG.4	2	107740	1	NA	NA
s_12210	0	0	0	0	0	0	3	0	0	0	0	0	LG.7	3	107660	1	NA	NA
s_717	0	1	0	0	0	0	0	0	0	0	0	0	LG.2	1	107643	1	NA	NA
s_12186	0	0	0	1	0	0	0	0	0	0	0	0	LG.4	1	107633	1	NA	NA
s_12282	0	0	0	0	2	0	0	0	0	0	0	0	LG.5	2	107470	1	NA	NA
s_1575	0	0	0	0	0	3	0	0	0	0	0	0	LG.6	3	107217	1	NA	NA
s_1704	0	1	0	0	0	0	0	0	0	0	0	0	LG.2	1	107209	1	NA	NA
s_638	0	0	0	0	0	0	0	0	0	1	0	0	LG.10	1	106993	1	NA	NA
s_603	0	0	0	2	0	0	0	0	0	0	0	0	LG.4	2	106986	1	NA	NA
s_6283	0	0	0	0	0	0	1	0	0	0	0	0	LG.7	1	106320	1	NA	NA
s_8943	0	1	0	0	0	0	0	0	0	0	0	0	LG.2	1	106319	1	NA	NA
s_5569	0	0	0	0	1	0	0	0	0	0	0	0	LG.5	1	105738	1	NA	NA
s_11922	0	0	1	0	0	0	0	0	0	0	0	0	LG.3	1	105652	1	NA	NA
s_2658	0	0	0	0	0	0	0	0	0	0	0	1	LG.12	1	105631	1	NA	NA
s_1657	1	0	0	0	0	0	0	0	0	0	0	0	LG.1	1	105598	1	NA	NA
s_7215	1	0	0	0	0	0	0	0	0	0	0	0	LG.1	1	105384	1	NA	NA
s_358	0	0	0	0	0	0	0	0	0	0	0	1	LG.12	1	105372	1	NA	NA
s_799	0	0	2	0	0	0	0	0	0	0	0	0	LG.3	2	105219	1	NA	NA
s_826	0	0	0	1	0	0	0	0	0	0	0	0	LG.4	1	105115	1	NA	NA
s_324	0	2	0	0	0	0	0	0	0	0	0	0	LG.2	2	105101	1	NA	NA
s_12130	1	0	0	0	0	0	0	0	0	0	0	0	LG.1	1	105091	1	NA	NA
s_6529	0	0	0	0	0	0	0	0	0	1	0	0	LG.10	1	104981	1	NA	NA
s_8393	0	0	0	0	0	0	0	0	0	0	1	0	LG.11	1	104963	1	NA	NA
s_7781	0	0	0	0	0	1	0	0	0	0	0	0	LG.6	1	104924	1	NA	NA
s_532	0	0	0	0	2	0	0	0	0	0	0	0	LG.5	2	104727	1	NA	NA
s_781	0	0	0	0	0	0	0	0	0	0	2	0	LG.11	2	104449	1	NA	NA
s_721	0	0	0	0	0	4	0	0	0	0	0	0	LG.6	4	104203	1	NA	NA
s_306	0	0	0	0	0	0	0	0	0	2	0	0	LG.10	2	104147	1	NA	NA
s_1000	0	0	0	2	0	0	0	0	0	0	0	0	LG.4	2	104093	1	NA	NA
s_9819	0	0	0	0	0	0	0	1	0	0	0	0	LG.8	1	104004	1	NA	NA
s_1092	0	0	0	0	0	0	0	0	0	0	1	0	LG.11	1	103892	1	NA	NA
s_4310	0	0	0	0	0	0	0	0	3	0	0	0	LG.9	3	103638	1	NA	NA
s_860	1	0	0	0	0	0	0	0	0	0	0	0	LG.1	1	103427	1	NA	NA
s_2597	0	0	0	2	0	0	0	0	0	0	0	0	LG.4	2	103294	1	NA	NA
s_980	0	0	0	0	1	0	0	0	0	0	0	0	LG.5	1	103075	1	NA	NA
s_11988	0	0	0	0	0	0	0	0	0	0	1	0	LG.11	1	102955	1	NA	NA
s_491	0	0	0	0	0	0	0	0	0	2	0	0	LG.10	2	102745	1	NA	NA
s_970	1	0	0	0	0	0	0	0	0	0	0	0	LG.1	1	102644	1	NA	NA
s_10963	0	0	0	0	0	0	0	0	1	0	0	0	LG.9	1	102610	1	NA	NA
s_309	0	0	0	0	0	0	6	0	0	0	0	0	LG.7	6	102302	1	NA	NA
s_563	0	1	0	0	0	0	0	0	0	0	0	0	LG.2	1	102168	1	NA	NA
s_688	2	0	0	0	0	0	0	0	0	0	0	0	LG.1	2	101999	1	NA	NA
s_12003	0	0	0	0	0	0	0	0	0	0	2	0	LG.11	2	101974	1	NA	NA
s_243	0	0	0	0	0	0	0	1	0	0	0	0	LG.8	1	101743	1	NA	NA
s_1121	0	0	0	0	0	0	1	0	0	0	0	0	LG.7	1	101712	1	NA	NA
s_1902	0	0	0	0	0	0	2	0	0	0	0	0	LG.7	2	101699	1	NA	NA
s_1269	2	0	0	0	0	0	0	0	0	0	0	0	LG.1	2	101345	1	NA	NA
s_12020	0	0	0	0	0	1	0	0	0	0	0	0	LG.6	1	101325	1	NA	NA
s_3418	0	0	0	0	0	0	0	0	0	1	0	0	LG.10	1	100876	1	NA	NA
s_444	0	0	0	0	0	0	0	0	0	2	0	0	LG.10	2	100535	1	NA	NA
s_12111	0	1	0	0	0	0	0	0	0	0	0	0	LG.2	1	100397	1	NA	NA
s_752	0	0	0	0	0	0	0	0	0	2	0	2	LG.10	4	100366	0.5	NA	NA
s_997	0	0	0	1	0	0	0	0	0	0	0	0	LG.4	1	99916	1	NA	NA
s_959	0	0	0	0	0	0	0	0	0	0	2	0	LG.11	2	99766	1	NA	NA
s_1052	0	0	0	0	1	0	0	0	0	0	0	0	LG.5	1	99684	1	NA	NA
s_4040	0	1	0	0	0	0	0	0	0	0	0	0	LG.2	1	99645	1	NA	NA
s_10036	0	0	0	0	0	0	0	0	2	0	0	0	LG.9	2	99435	1	NA	NA
s_480	0	0	0	0	0	0	2	0	0	0	0	0	LG.7	2	99357	1	NA	NA
s_6694	0	1	0	0	0	0	0	0	0	0	0	0	LG.2	1	98745	1	NA	NA
s_12141	0	0	0	0	5	0	0	0	0	0	0	0	LG.5	5	98641	1	NA	NA
s_500	0	0	0	2	0	0	0	0	0	0	0	0	LG.4	2	98635	1	NA	NA
s_1255	0	0	0	0	0	0	0	0	0	0	0	1	LG.12	1	98613	1	NA	NA
s_778	0	0	0	0	0	0	1	0	0	0	0	0	LG.7	1	98527	1	NA	NA
s_1737	0	0	0	0	0	0	0	2	0	0	0	0	LG.8	2	98247	1	NA	NA
s_12065	2	0	0	0	0	0	0	0	0	0	0	0	LG.1	2	98187	1	NA	NA
s_904	0	0	0	0	0	0	0	1	0	0	0	0	LG.8	1	98089	1	NA	NA
s_1817	0	0	0	0	0	0	1	0	0	0	0	0	LG.7	1	97871	1	NA	NA
s_1632	0	0	0	1	0	0	0	0	0	0	0	0	LG.4	1	97775	1	NA	NA
s_2573	1	0	0	0	0	0	0	0	0	0	0	0	LG.1	1	97765	1	NA	NA
s_1222	0	0	0	0	0	0	0	0	1	0	0	0	LG.9	1	97741	1	NA	NA
s_3144	0	0	0	0	0	0	0	1	0	0	0	0	LG.8	1	97477	1	NA	NA
s_10355	1	0	0	0	0	0	0	0	0	0	0	0	LG.1	1	97459	1	NA	NA
s_9286	0	0	0	0	0	0	0	0	0	3	0	0	LG.10	3	97442	1	NA	NA
s_2963	0	0	0	0	0	3	0	0	0	0	0	0	LG.6	3	97435	1	NA	NA
s_588	0	0	0	0	0	0	0	0	1	0	0	0	LG.9	1	97374	1	NA	NA
s_12096	0	0	0	0	0	0	0	0	0	1	0	0	LG.10	1	97361	1	NA	NA
s_629	0	1	0	0	0	0	0	0	0	0	0	0	LG.2	1	97283	1	NA	NA
s_6039	0	0	1	0	0	0	0	0	0	0	0	0	LG.3	1	97086	1	NA	NA
s_12084	1	0	0	0	0	0	0	0	0	0	0	0	LG.1	1	96898	1	NA	NA
s_650	2	0	0	0	0	0	0	0	0	0	0	0	LG.1	2	96822	1	NA	NA
s_380	0	0	0	0	0	0	0	0	0	1	0	0	LG.10	1	96799	1	NA	NA
s_12067	0	0	0	0	2	0	0	0	0	0	0	0	LG.5	2	96715	1	NA	NA
s_1434	0	0	0	0	0	1	0	0	0	0	0	0	LG.6	1	96557	1	NA	NA
s_11811	0	0	0	0	0	0	0	0	0	1	0	0	LG.10	1	96182	1	NA	NA
s_11815	1	0	0	0	0	0	0	0	0	0	0	0	LG.1	1	95617	1	NA	NA
s_1556	0	0	0	0	0	1	0	0	0	0	0	0	LG.6	1	95447	1	NA	NA
s_1857	0	0	1	0	0	0	0	0	0	0	0	0	LG.3	1	95229	1	NA	NA
s_56	0	0	0	0	0	0	0	2	0	0	0	0	LG.8	2	95196	1	NA	NA
s_10972	0	0	0	0	0	0	0	0	0	1	0	0	LG.10	1	94861	1	NA	NA
s_10652	0	0	0	0	0	0	1	0	0	0	0	0	LG.7	1	94637	1	NA	NA
s_8057	0	0	0	0	0	0	0	0	0	0	0	1	LG.12	1	94614	1	NA	NA
s_3707	1	0	0	0	0	0	0	0	0	0	0	0	LG.1	1	94295	1	NA	NA
s_1906	0	0	0	0	1	0	0	0	0	0	0	0	LG.5	1	94275	1	NA	NA
s_6944	0	0	0	0	0	0	0	0	0	0	0	1	LG.12	1	94219	1	NA	NA
s_11919	0	0	0	0	0	1	0	0	0	0	0	0	LG.6	1	94170	1	NA	NA
s_1275	0	0	0	0	0	0	1	0	0	0	0	0	LG.7	1	93987	1	NA	NA
s_4332	0	0	0	0	0	0	0	0	0	0	0	2	LG.12	2	93818	1	NA	NA
s_6147	0	0	0	0	3	0	0	0	0	0	0	0	LG.5	3	93742	1	NA	NA
s_271	0	0	0	0	0	0	1	0	0	0	0	0	LG.7	1	93641	1	NA	NA
s_10235	0	0	0	0	0	0	0	0	0	0	0	1	LG.12	1	93203	1	NA	NA
s_1248	0	0	0	2	0	0	0	0	0	0	0	0	LG.4	2	92619	1	NA	NA
s_1829	2	0	0	0	0	0	0	0	0	0	0	0	LG.1	2	92602	1	NA	NA
s_9648	0	0	0	0	0	0	0	0	0	3	0	0	LG.10	3	92437	1	NA	NA
s_11866	0	0	0	1	0	0	0	0	0	0	0	0	LG.4	1	91958	1	NA	NA
s_895	1	0	0	0	0	0	0	0	0	0	0	0	LG.1	1	91688	1	NA	NA
s_1425	0	0	0	2	0	0	0	0	0	0	0	0	LG.4	2	91454	1	NA	NA
s_901	0	0	0	1	0	0	0	0	0	0	0	0	LG.4	1	91311	1	NA	NA
s_2913	0	0	0	0	0	0	0	0	0	0	0	3	LG.12	3	91295	1	NA	NA
s_9198	1	0	0	0	0	0	0	0	0	0	0	0	LG.1	1	90808	1	NA	NA
s_8262	1	0	0	0	0	0	0	0	0	0	0	0	LG.1	1	90756	1	NA	NA
s_12117	3	0	0	0	0	0	0	0	0	0	0	0	LG.1	3	90647	1	NA	NA
s_1193	1	0	0	0	0	0	0	0	0	0	0	0	LG.1	1	90537	1	NA	NA
s_8604	0	0	0	0	0	0	0	1	0	0	0	0	LG.8	1	90535	1	NA	NA
s_1798	0	0	0	0	0	0	0	1	0	0	0	0	LG.8	1	90424	1	NA	NA
s_4259	0	0	1	0	0	0	0	0	0	0	0	0	LG.3	1	90418	1	NA	NA
s_11711	0	0	0	0	0	0	0	0	0	0	1	0	LG.11	1	90393	1	NA	NA
s_2566	0	0	0	1	0	0	0	0	0	0	0	0	LG.4	1	89984	1	NA	NA
s_4697	0	0	0	0	0	0	0	0	0	1	0	0	LG.10	1	89628	1	NA	NA
s_720	0	0	0	0	0	0	0	0	1	0	0	0	LG.9	1	89558	1	NA	NA
s_10636	2	0	0	0	0	0	0	0	0	0	0	0	LG.1	2	89493	1	NA	NA
s_5733	1	0	0	0	0	0	0	0	0	0	0	0	LG.1	1	89344	1	NA	NA
s_8150	0	1	0	0	0	0	0	0	0	0	0	0	LG.2	1	89278	1	NA	NA
s_1129	0	1	0	0	0	0	0	0	0	0	0	0	LG.2	1	89053	1	NA	NA
s_1273	0	1	0	0	0	0	0	0	0	0	0	0	LG.2	1	88912	1	NA	NA
s_379	0	0	0	0	0	0	3	0	0	0	0	0	LG.7	3	88911	1	NA	NA
s_12025	0	0	0	0	0	0	1	0	0	0	0	0	LG.7	1	88901	1	NA	NA
s_7790	0	0	0	0	0	0	0	0	0	0	0	1	LG.12	1	88832	1	NA	NA
s_8975	0	0	0	0	0	0	0	1	0	0	0	0	LG.8	1	88785	1	NA	NA
s_1156	1	0	0	0	0	0	0	0	0	0	0	0	LG.1	1	88747	1	NA	NA
s_2272	0	0	1	0	0	0	0	0	0	0	0	0	LG.3	1	88665	1	NA	NA
s_898	0	1	0	0	0	0	0	0	0	0	0	0	LG.2	1	88645	1	NA	NA
s_315	0	0	0	0	1	0	0	0	0	0	0	0	LG.5	1	88502	1	NA	NA
s_12076	0	0	0	0	0	0	0	0	0	0	1	0	LG.11	1	88071	1	NA	NA
s_6797	0	1	0	0	0	0	0	0	0	0	0	0	LG.2	1	88024	1	NA	NA
s_11833	4	0	0	0	0	0	0	0	0	0	0	0	LG.1	4	87949	1	NA	NA
s_11929	0	1	0	0	0	0	0	0	0	0	0	0	LG.2	1	87882	1	NA	NA
s_2817	0	2	0	0	0	0	0	0	0	0	0	0	LG.2	2	87726	1	NA	NA
s_8543	0	0	0	0	0	0	2	0	0	0	0	0	LG.7	2	87713	1	NA	NA
s_5203	2	0	0	0	0	0	0	0	0	0	0	0	LG.1	2	87524	1	NA	NA
s_8567	0	0	0	1	0	0	0	0	0	0	0	1	LG.12	2	87508	0.5	NA	NA
s_89	0	0	0	2	0	0	0	0	0	0	0	0	LG.4	2	87450	1	NA	NA
s_265	0	0	0	0	0	0	0	0	0	1	0	0	LG.10	1	87021	1	NA	NA
s_8253	0	0	0	0	0	1	0	0	0	0	0	0	LG.6	1	86937	1	NA	NA
s_4124	0	0	0	2	0	0	0	0	0	0	0	0	LG.4	2	86832	1	NA	NA
s_1336	0	0	0	0	0	0	0	0	0	0	0	1	LG.12	1	86779	1	NA	NA
s_11692	3	0	0	0	0	0	0	0	0	0	0	0	LG.1	3	86706	1	NA	NA
s_217	1	0	0	0	0	0	0	0	0	0	0	0	LG.1	1	86618	1	NA	NA
s_3086	2	0	0	0	0	0	0	0	0	0	0	0	LG.1	2	86590	1	NA	NA
s_1164	0	0	0	0	0	0	0	0	0	1	0	0	LG.10	1	86515	1	NA	NA
s_542	1	0	0	0	0	0	0	0	0	0	0	0	LG.1	1	86115	1	NA	NA
s_12069	0	0	1	0	0	0	0	0	0	0	0	0	LG.3	1	86111	1	NA	NA
s_8125	0	0	0	0	1	0	0	0	0	0	0	0	LG.5	1	86036	1	NA	NA
s_879	0	0	0	0	1	0	0	0	0	0	0	0	LG.5	1	85577	1	NA	NA
s_7199	0	0	0	1	0	0	0	0	0	0	0	0	LG.4	1	85479	1	NA	NA
s_457	0	0	2	0	0	0	0	0	0	0	0	0	LG.3	2	85460	1	NA	NA
s_1073	0	0	0	0	2	0	0	0	0	0	0	0	LG.5	2	85229	1	NA	NA
s_2873	0	0	0	1	0	0	0	0	0	0	0	0	LG.4	1	85089	1	NA	NA
s_1551	0	0	0	0	0	1	0	0	0	0	0	0	LG.6	1	84974	1	NA	NA
s_11928	0	0	0	0	0	0	0	0	0	0	1	0	LG.11	1	84903	1	NA	NA
s_1756	0	0	0	0	0	0	1	0	0	0	0	0	LG.7	1	84808	1	NA	NA
s_7859	0	0	0	0	2	0	0	0	0	0	0	0	LG.5	2	84464	1	NA	NA
s_3147	0	0	0	0	0	1	0	0	0	0	0	0	LG.6	1	84432	1	NA	NA
s_617	0	0	1	0	0	0	0	0	0	0	0	0	LG.3	1	84363	1	NA	NA
s_11903	0	0	0	0	0	0	0	0	0	0	0	1	LG.12	1	84242	1	NA	NA
s_12115	0	0	0	0	0	0	1	0	0	0	0	0	LG.7	1	84188	1	NA	NA
s_12035	0	0	0	0	0	0	1	0	0	0	0	0	LG.7	1	83649	1	NA	NA
s_11819	0	0	0	0	0	0	0	0	0	0	1	0	LG.11	1	83383	1	NA	NA
s_6616	1	0	0	0	0	0	0	0	0	0	0	0	LG.1	1	83310	1	NA	NA
s_4568	0	0	0	0	0	0	0	0	4	0	0	0	LG.9	4	83299	1	NA	NA
s_11982	0	0	0	0	0	0	0	0	0	0	0	1	LG.12	1	83195	1	NA	NA
s_12163	1	0	0	0	0	0	0	0	0	0	0	0	LG.1	1	82984	1	NA	NA
s_10993	0	0	1	0	0	0	0	0	0	0	0	0	LG.3	1	82840	1	NA	NA
s_1754	0	2	0	0	0	0	0	0	0	0	0	0	LG.2	2	82736	1	NA	NA
s_1844	0	0	0	1	0	0	0	0	0	0	0	0	LG.4	1	82683	1	NA	NA
s_450	0	0	0	0	1	0	0	0	0	0	0	0	LG.5	1	82225	1	NA	NA
s_11980	0	2	0	0	0	0	0	0	0	0	0	0	LG.2	2	82019	1	NA	NA
s_12030	0	0	0	0	0	0	0	0	0	0	2	0	LG.11	2	81971	1	NA	NA
s_12066	0	0	0	0	0	0	0	0	0	0	0	1	LG.12	1	81954	1	NA	NA
s_11895	0	0	0	0	0	1	0	0	0	0	0	0	LG.6	1	81908	1	NA	NA
s_183	0	2	0	0	0	0	0	0	0	0	0	0	LG.2	2	81868	1	NA	NA
s_7698	0	0	0	0	0	0	1	0	0	0	0	0	LG.7	1	81851	1	NA	NA
s_149	0	0	0	0	0	0	0	0	0	1	0	0	LG.10	1	81841	1	NA	NA
s_544	0	0	0	0	0	0	0	0	0	1	0	0	LG.10	1	81375	1	NA	NA
s_1317	0	0	0	2	0	0	0	0	0	0	0	0	LG.4	2	81225	1	NA	NA
s_11981	0	0	0	0	0	0	0	0	0	0	2	0	LG.11	2	81161	1	NA	NA
s_7798	0	0	0	1	0	0	0	0	0	0	0	0	LG.4	1	80853	1	NA	NA
s_829	0	0	0	0	0	0	3	0	0	0	0	0	LG.7	3	80813	1	NA	NA
s_1063	1	0	0	0	0	0	0	0	0	0	0	0	LG.1	1	80591	1	NA	NA
s_9707	2	0	0	0	0	0	0	0	0	0	0	0	LG.1	2	80587	1	NA	NA
s_1037	0	0	0	0	0	0	0	0	0	2	0	0	LG.10	2	80546	1	NA	NA
s_1883	0	0	0	4	0	0	0	0	0	0	0	0	LG.4	4	80424	1	NA	NA
s_11899	0	0	0	1	0	0	0	0	0	0	0	0	LG.4	1	80164	1	NA	NA
s_11810	0	0	0	0	0	3	0	0	0	0	0	0	LG.6	3	80163	1	NA	NA
s_1002	0	0	0	0	0	0	0	3	0	0	0	0	LG.8	3	79744	1	NA	NA
s_12039	0	0	0	0	0	0	0	0	6	0	0	0	LG.9	6	79667	1	NA	NA
s_11763	7	0	0	0	0	0	0	0	0	0	0	0	LG.1	7	79547	1	NA	NA
s_1220	0	0	0	2	0	0	0	0	0	0	0	0	LG.4	2	79320	1	NA	NA
s_5449	0	0	0	0	0	0	0	0	0	0	1	0	LG.11	1	79255	1	NA	NA
s_808	0	0	0	0	1	0	0	0	0	0	0	0	LG.5	1	79094	1	NA	NA
s_10023	1	0	0	0	0	0	0	0	0	0	0	0	LG.1	1	79075	1	NA	NA
s_9453	0	0	0	0	1	0	0	0	0	0	0	0	LG.5	1	78928	1	NA	NA
s_18	2	0	0	0	0	0	0	0	0	0	0	0	LG.1	2	78636	1	NA	NA
s_11684	0	2	0	0	0	0	0	0	0	0	0	0	LG.2	2	78583	1	NA	NA
s_1908	0	0	0	0	0	0	1	0	0	0	0	0	LG.7	1	78479	1	NA	NA
s_1158	0	0	0	0	0	0	0	0	1	0	0	0	LG.9	1	77892	1	NA	NA
s_11885	0	0	0	0	0	0	0	0	0	0	0	1	LG.12	1	77482	1	NA	NA
s_1046	0	0	0	1	0	0	0	0	0	0	0	0	LG.4	1	77259	1	NA	NA
s_662	0	0	0	0	0	0	0	0	1	0	0	0	LG.9	1	77205	1	NA	NA
s_8140	0	0	0	1	0	0	0	0	0	0	0	0	LG.4	1	77108	1	NA	NA
s_934	0	0	0	0	0	0	0	0	0	2	0	0	LG.10	2	76997	1	NA	NA
s_111	0	1	0	0	0	0	0	0	0	0	0	0	LG.2	1	76744	1	NA	NA
s_7325	0	0	0	0	0	0	0	0	0	0	0	2	LG.12	2	76567	1	NA	NA
s_1915	1	0	0	0	0	0	0	0	0	0	0	0	LG.1	1	76501	1	NA	NA
s_1064	0	0	0	0	0	0	0	0	0	1	0	0	LG.10	1	76455	1	NA	NA
s_318	0	0	0	0	0	0	1	0	0	0	0	0	LG.7	1	76442	1	NA	NA
s_11808	0	0	0	0	0	0	1	0	0	0	0	0	LG.7	1	76429	1	NA	NA
s_11792	0	0	0	0	0	0	0	0	0	2	0	0	LG.10	2	76412	1	NA	NA
s_391	0	0	0	1	0	0	0	0	0	0	0	0	LG.4	1	76249	1	NA	NA
s_1446	0	0	0	1	0	0	0	0	0	0	0	0	LG.4	1	76223	1	NA	NA
s_3452	0	0	0	1	0	0	0	0	0	0	0	0	LG.4	1	76008	1	NA	NA
s_12047	0	0	0	0	1	0	0	0	0	0	0	0	LG.5	1	75550	1	NA	NA
s_855	0	0	0	0	0	0	0	0	0	3	0	0	LG.10	3	75476	1	NA	NA
s_6392	0	0	0	1	0	0	0	0	0	0	0	0	LG.4	1	75216	1	NA	NA
s_9793	0	0	0	0	3	0	0	0	0	0	0	0	LG.5	3	75007	1	NA	NA
s_4376	0	0	0	0	0	0	0	0	0	2	0	0	LG.10	2	74939	1	NA	NA
s_657	0	1	0	0	0	0	0	0	0	0	0	0	LG.2	1	74886	1	NA	NA
s_4317	1	0	0	0	0	0	0	0	0	0	0	0	LG.1	1	74738	1	NA	NA
s_219	0	0	0	0	0	1	0	0	0	0	0	0	LG.6	1	74647	1	NA	NA
s_1185	1	0	0	0	0	0	0	0	0	0	0	0	LG.1	1	74538	1	NA	NA
s_5050	0	0	0	0	0	0	0	0	0	0	0	2	LG.12	2	74360	1	NA	NA
s_5299	0	1	0	0	0	0	0	0	0	0	0	0	LG.2	1	74189	1	NA	NA
s_1379	0	4	0	0	0	0	0	0	0	0	0	0	LG.2	4	73979	1	NA	NA
s_3741	0	0	0	0	0	0	2	0	0	0	0	0	LG.7	2	73576	1	NA	NA
s_6038	0	0	0	0	0	0	0	0	0	0	0	2	LG.12	2	73341	1	NA	NA
s_1458	0	0	0	0	0	0	1	0	0	0	0	0	LG.7	1	73250	1	NA	NA
s_837	0	0	0	0	0	0	0	0	0	0	0	1	LG.12	1	73067	1	NA	NA
s_1	0	0	0	0	0	0	1	0	0	0	0	0	LG.7	1	73051	1	NA	NA
s_108	0	0	0	0	0	0	0	1	0	0	0	0	LG.8	1	73026	1	NA	NA
s_11865	0	0	2	0	0	0	0	0	0	0	0	0	LG.3	2	72980	1	NA	NA
s_348	0	0	0	0	2	0	0	0	0	0	0	0	LG.5	2	72936	1	NA	NA
s_12012	0	1	0	0	0	0	0	0	0	0	0	0	LG.2	1	72870	1	NA	NA
s_1105	0	0	0	1	0	0	0	0	0	0	0	0	LG.4	1	72745	1	NA	NA
s_246	0	0	0	0	0	0	1	0	0	0	0	0	LG.7	1	72714	1	NA	NA
s_11976	0	0	1	0	0	0	0	0	0	0	0	0	LG.3	1	72545	1	NA	NA
s_1486	1	0	0	0	0	0	0	0	0	0	0	0	LG.1	1	72379	1	NA	NA
s_11753	1	0	0	0	0	0	0	0	0	0	0	0	LG.1	1	72193	1	NA	NA
s_7953	0	0	0	0	0	0	0	0	0	1	0	0	LG.10	1	71736	1	NA	NA
s_428	0	0	0	0	0	0	0	0	0	0	0	3	LG.12	3	71647	1	NA	NA
s_11798	0	0	0	0	0	0	0	0	0	0	0	1	LG.12	1	71595	1	NA	NA
s_1133	0	0	0	0	0	0	0	1	0	0	0	0	LG.8	1	71574	1	NA	NA
s_556	0	0	0	0	0	1	0	0	0	0	0	0	LG.6	1	71284	1	NA	NA
s_9036	0	0	0	0	1	0	0	0	0	0	0	0	LG.5	1	71008	1	NA	NA
s_5396	0	0	0	0	0	0	0	0	0	0	0	3	LG.12	3	70853	1	NA	NA
s_10605	1	0	0	0	0	0	0	0	0	0	0	0	LG.1	1	70643	1	NA	NA
s_8471	0	0	0	0	0	0	0	1	0	0	0	0	LG.8	1	70636	1	NA	NA
s_1832	1	0	0	0	0	0	0	0	0	0	0	0	LG.1	1	70634	1	NA	NA
s_811	0	0	0	1	0	0	0	0	0	0	0	0	LG.4	1	70474	1	NA	NA
s_979	0	1	0	0	0	0	0	0	0	0	0	0	LG.2	1	70461	1	NA	NA
s_24	0	0	0	0	0	0	0	0	1	0	0	0	LG.9	1	70442	1	NA	NA
s_6305	0	0	0	0	0	0	0	0	2	0	0	0	LG.9	2	70315	1	NA	NA
s_7074	1	0	0	0	0	0	0	0	0	0	0	0	LG.1	1	70216	1	NA	NA
s_9876	0	0	0	0	0	1	0	0	0	0	0	0	LG.6	1	70128	1	NA	NA
s_7700	0	0	0	0	0	1	0	0	0	0	0	0	LG.6	1	69925	1	NA	NA
s_7278	0	0	0	0	0	0	0	0	0	3	0	0	LG.10	3	69652	1	NA	NA
s_9121	0	0	0	0	0	0	0	0	0	0	1	0	LG.11	1	69573	1	NA	NA
s_975	0	0	0	0	0	0	3	0	0	0	0	0	LG.7	3	69555	1	NA	NA
s_4058	0	0	0	2	0	0	0	0	0	0	0	0	LG.4	2	69441	1	NA	NA
s_1077	0	0	0	0	1	0	0	0	0	0	0	0	LG.5	1	69398	1	NA	NA
s_1615	0	0	0	0	0	0	0	0	0	1	0	0	LG.10	1	69128	1	NA	NA
s_4715	0	0	0	0	0	0	0	0	0	1	0	0	LG.10	1	68750	1	NA	NA
s_11923	0	0	0	0	0	0	0	0	0	1	0	0	LG.10	1	68475	1	NA	NA
s_8992	0	0	0	0	0	0	0	0	0	1	0	0	LG.10	1	68312	1	NA	NA
s_336	0	0	0	0	0	1	0	0	0	0	0	0	LG.6	1	68166	1	NA	NA
s_11863	0	0	0	0	1	0	0	0	0	0	0	0	LG.5	1	68146	1	NA	NA
s_7864	1	0	0	0	0	0	0	0	0	0	0	0	LG.1	1	68009	1	NA	NA
s_1153	0	0	0	1	0	0	0	0	0	0	0	0	LG.4	1	67895	1	NA	NA
s_3124	0	0	0	0	0	0	1	0	0	0	0	0	LG.7	1	67726	1	NA	NA
s_7223	1	0	0	0	0	0	0	0	0	0	0	0	LG.1	1	67691	1	NA	NA
s_4637	0	0	0	2	0	0	0	0	0	0	0	0	LG.4	2	67398	1	NA	NA
s_1833	0	0	0	0	0	1	0	0	0	0	0	0	LG.6	1	67289	1	NA	NA
s_11970	0	0	0	0	0	0	0	0	0	1	0	0	LG.10	1	67225	1	NA	NA
s_1670	0	1	0	0	0	0	0	0	0	0	0	0	LG.2	1	67064	1	NA	NA
s_2064	0	0	0	0	0	0	0	0	0	1	0	0	LG.10	1	66988	1	NA	NA
s_1187	0	0	0	0	0	0	0	0	6	0	0	0	LG.9	6	66628	1	NA	NA
s_11687	2	0	0	0	0	0	0	0	0	0	0	0	LG.1	2	66552	1	NA	NA
s_1927	0	0	0	0	1	0	0	0	0	0	0	0	LG.5	1	66296	1	NA	NA
s_1281	0	0	0	0	0	2	0	0	0	0	0	0	LG.6	2	66119	1	NA	NA
s_1931	0	0	0	0	0	0	0	0	0	0	0	1	LG.12	1	66005	1	NA	NA
s_10248	0	0	2	0	0	0	0	0	0	0	0	0	LG.3	2	66001	1	NA	NA
s_5948	1	0	0	0	0	0	0	0	0	0	0	0	LG.1	1	65968	1	NA	NA
s_1687	0	0	0	0	0	0	0	0	0	0	0	1	LG.12	1	65964	1	NA	NA
s_1665	0	0	0	1	0	0	0	0	0	0	0	0	LG.4	1	65963	1	NA	NA
s_1213	0	1	0	0	0	0	0	0	0	0	0	0	LG.2	1	65678	1	NA	NA
s_6572	0	0	5	0	0	0	0	0	0	0	0	0	LG.3	5	65374	1	NA	NA
s_6627	0	0	0	0	1	0	0	0	0	0	0	0	LG.5	1	65370	1	NA	NA
s_181	0	0	0	0	0	0	0	0	0	0	1	0	LG.11	1	65183	1	NA	NA
s_404	0	0	0	0	0	0	1	0	0	0	0	0	LG.7	1	64756	1	NA	NA
s_11256	0	0	0	0	0	0	1	0	0	0	0	0	LG.7	1	64484	1	NA	NA
s_9953	0	0	2	0	0	0	0	0	0	0	0	0	LG.3	2	64467	1	NA	NA
s_11861	0	0	0	0	0	1	0	0	0	0	0	0	LG.6	1	64355	1	NA	NA
s_1023	0	2	0	0	0	0	0	0	0	0	0	0	LG.2	2	64291	1	NA	NA
s_4753	1	0	0	0	0	0	0	0	0	0	0	0	LG.1	1	63993	1	NA	NA
s_541	1	0	0	0	0	0	0	0	0	0	0	0	LG.1	1	63925	1	NA	NA
s_5849	0	0	1	0	0	0	0	0	0	0	0	0	LG.3	1	63579	1	NA	NA
s_3089	0	2	0	0	0	0	0	0	0	0	0	0	LG.2	2	63392	1	NA	NA
s_4515	0	0	0	0	0	0	0	0	0	0	0	1	LG.12	1	63339	1	NA	NA
s_11936	0	0	0	0	0	0	0	0	0	2	0	0	LG.10	2	63195	1	NA	NA
s_8642	0	0	0	0	0	0	0	0	0	1	0	0	LG.10	1	63183	1	NA	NA
s_1961	0	0	0	0	1	0	0	0	0	0	0	0	LG.5	1	62603	1	NA	NA
s_8587	1	0	0	0	0	0	0	0	0	0	0	0	LG.1	1	62393	1	NA	NA
s_11702	0	0	0	0	0	0	0	1	0	0	0	0	LG.8	1	62265	1	NA	NA
s_6239	0	0	1	0	0	0	0	0	0	0	0	0	LG.3	1	62227	1	NA	NA
s_10814	0	0	0	0	0	0	0	0	1	0	0	0	LG.9	1	62004	1	NA	NA
s_1563	0	0	0	2	0	0	0	0	0	0	0	0	LG.4	2	61738	1	NA	NA
s_11952	0	0	0	0	0	0	1	0	0	0	0	0	LG.7	1	61707	1	NA	NA
s_367	0	0	0	2	0	0	0	0	0	0	0	0	LG.4	2	61697	1	NA	NA
s_11959	0	0	0	0	0	0	0	3	0	0	0	0	LG.8	3	61657	1	NA	NA
s_9946	0	0	2	0	0	0	0	0	0	0	0	0	LG.3	2	61439	1	NA	NA
s_7608	0	0	0	0	0	0	1	0	0	0	0	0	LG.7	1	61375	1	NA	NA
s_2527	0	0	0	0	0	0	0	0	1	0	0	0	LG.9	1	61027	1	NA	NA
s_4760	1	0	0	0	0	0	0	0	0	0	0	0	LG.1	1	60854	1	NA	NA
s_770	0	0	0	0	0	0	0	0	0	0	0	1	LG.12	1	60751	1	NA	NA
s_1197	1	0	0	0	0	0	0	0	0	0	0	0	LG.1	1	60684	1	NA	NA
s_7060	1	0	0	0	0	0	0	0	0	0	0	0	LG.1	1	60575	1	NA	NA
s_355	0	0	0	0	0	0	2	0	0	0	0	0	LG.7	2	60379	1	NA	NA
s_11932	0	0	0	0	0	2	0	0	0	0	0	0	LG.6	2	60232	1	NA	NA
s_11750	0	0	0	2	0	0	0	0	0	0	0	0	LG.4	2	60177	1	NA	NA
s_4463	0	1	0	0	0	0	0	0	0	0	0	0	LG.2	1	60172	1	NA	NA
s_11954	0	0	0	0	0	1	0	0	0	0	0	0	LG.6	1	60036	1	NA	NA
s_3174	0	0	0	0	0	0	0	1	0	0	0	0	LG.8	1	59810	1	NA	NA
s_11918	0	0	0	0	0	0	0	0	0	0	1	0	LG.11	1	59767	1	NA	NA
s_1346	2	0	0	0	0	0	0	0	0	0	0	0	LG.1	2	59738	1	NA	NA
s_2435	0	0	0	0	0	0	1	0	0	0	0	0	LG.7	1	59734	1	NA	NA
s_942	0	0	0	0	1	0	0	0	0	0	0	0	LG.5	1	59730	1	NA	NA
s_9529	0	0	0	0	0	0	0	0	0	0	0	2	LG.12	2	59716	1	NA	NA
s_11797	0	0	2	0	0	0	0	0	0	0	0	0	LG.3	2	59650	1	NA	NA
s_1102	0	0	0	0	0	0	0	0	2	0	0	0	LG.9	2	59622	1	NA	NA
s_2460	0	0	0	0	0	0	0	0	0	1	0	0	LG.10	1	59280	1	NA	NA
s_744	0	0	0	0	0	1	0	0	0	0	0	0	LG.6	1	58722	1	NA	NA
s_719	0	0	0	0	1	0	0	0	0	0	0	0	LG.5	1	58490	1	NA	NA
s_967	0	2	0	0	0	0	0	0	0	0	0	0	LG.2	2	58469	1	NA	NA
s_11842	2	0	0	0	0	0	0	0	0	0	0	0	LG.1	2	58334	1	NA	NA
s_6976	0	0	0	0	0	0	0	0	0	0	0	2	LG.12	2	57994	1	NA	NA
s_11783	0	0	0	0	0	1	0	0	0	0	0	0	LG.6	1	57859	1	NA	NA
s_269	2	0	0	0	0	0	0	0	0	0	0	0	LG.1	2	57447	1	NA	NA
s_287	0	0	0	0	0	3	0	0	0	0	0	0	LG.6	3	57196	1	NA	NA
s_11886	0	0	0	0	0	0	0	0	2	0	0	0	LG.9	2	57089	1	NA	NA
s_8679	0	0	0	2	0	0	0	0	0	0	0	0	LG.4	2	57072	1	NA	NA
s_506	0	1	0	0	0	0	0	0	0	0	0	0	LG.2	1	56887	1	NA	NA
s_4651	1	0	0	0	0	0	0	0	0	0	0	0	LG.1	1	56841	1	NA	NA
s_4712	0	0	3	0	0	0	0	0	0	0	0	0	LG.3	3	56476	1	NA	NA
s_2555	0	0	0	0	0	0	1	0	0	0	0	0	LG.7	1	56400	1	NA	NA
s_11856	0	0	0	0	1	0	0	0	0	0	0	0	LG.5	1	56330	1	NA	NA
s_498	0	0	0	0	0	0	0	2	0	0	0	0	LG.8	2	56170	1	NA	NA
s_1422	0	0	0	0	0	0	0	0	0	1	0	0	LG.10	1	56055	1	NA	NA
s_403	0	0	0	0	0	0	1	0	0	0	0	0	LG.7	1	56001	1	NA	NA
s_11800	0	0	0	0	0	0	0	0	1	0	0	0	LG.9	1	55947	1	NA	NA
s_1664	0	0	0	0	0	0	0	0	0	0	0	2	LG.12	2	55909	1	NA	NA
s_9750	0	0	0	0	0	0	0	0	0	0	1	0	LG.11	1	55813	1	NA	NA
s_398	0	0	0	0	0	0	1	0	0	0	0	0	LG.7	1	55711	1	NA	NA
s_11889	0	0	0	0	0	0	0	0	1	0	0	0	LG.9	1	55513	1	NA	NA
s_2845	0	0	0	0	1	0	0	0	0	0	0	0	LG.5	1	55478	1	NA	NA
s_1402	0	2	0	0	0	0	0	0	0	0	0	0	LG.2	2	54980	1	NA	NA
s_10432	1	0	0	0	0	0	0	0	0	0	0	0	LG.1	1	54966	1	NA	NA
s_11722	0	0	0	0	0	1	0	0	0	0	0	0	LG.6	1	54937	1	NA	NA
s_174	0	0	0	0	0	0	0	0	0	2	0	0	LG.10	2	54934	1	NA	NA
s_11786	0	0	0	0	0	0	1	0	0	0	0	0	LG.7	1	54668	1	NA	NA
s_144	0	0	0	0	0	0	0	0	1	0	0	0	LG.9	1	54494	1	NA	NA
s_2856	3	0	0	0	0	0	0	0	0	0	0	0	LG.1	3	54389	1	NA	NA
s_1700	2	0	0	0	0	0	0	0	0	0	0	0	LG.1	2	54308	1	NA	NA
s_11881	0	0	0	0	0	0	3	0	0	0	0	0	LG.7	3	53949	1	NA	NA
s_3269	0	0	0	0	0	0	0	0	1	0	0	0	LG.9	1	53482	1	NA	NA
s_1770	0	0	0	2	0	0	0	0	0	0	0	0	LG.4	2	53012	1	NA	NA
s_6452	0	0	0	0	0	0	0	0	0	1	0	0	LG.10	1	52450	1	NA	NA
s_734	0	1	0	0	0	0	0	0	0	0	0	0	LG.2	1	52258	1	NA	NA
s_5931	0	0	0	0	0	0	0	0	0	2	0	0	LG.10	2	52062	1	NA	NA
s_21	1	0	0	0	0	0	0	0	0	0	0	0	LG.1	1	52046	1	NA	NA
s_11723	0	0	0	1	0	0	0	0	0	0	0	0	LG.4	1	51964	1	NA	NA
s_10035	1	0	0	0	0	0	0	0	0	0	0	0	LG.1	1	51812	1	NA	NA
s_1954	0	0	6	0	0	0	0	0	0	0	0	0	LG.3	6	51626	1	NA	NA
s_1821	0	0	0	0	0	0	1	0	0	0	0	0	LG.7	1	51181	1	NA	NA
s_11737	0	0	0	0	0	0	0	0	0	0	4	0	LG.11	4	50889	1	NA	NA
s_7669	2	0	0	0	0	0	0	0	0	0	0	0	LG.1	2	50815	1	NA	NA
s_2121	0	0	0	0	0	0	0	0	0	1	0	0	LG.10	1	50611	1	NA	NA
s_8957	0	2	0	0	0	0	0	0	0	0	0	0	LG.2	2	50332	1	NA	NA
s_2240	0	0	0	0	1	0	0	0	0	0	0	0	LG.5	1	50293	1	NA	NA
s_316	1	0	0	0	0	0	0	0	0	0	0	0	LG.1	1	50225	1	NA	NA
s_225	0	0	0	0	0	0	0	0	1	0	0	0	LG.9	1	50018	1	NA	NA
s_169	0	2	0	0	0	0	0	0	0	0	0	0	LG.2	2	50002	1	NA	NA
s_1271	0	0	0	0	1	0	0	0	0	0	0	0	LG.5	1	49944	1	NA	NA
s_377	0	0	0	0	0	0	0	0	0	0	0	2	LG.12	2	49576	1	NA	NA
s_11823	0	0	0	0	4	0	0	0	0	0	0	0	LG.5	4	49039	1	NA	NA
s_8441	0	0	0	0	0	0	0	0	1	0	0	0	LG.9	1	48723	1	NA	NA
s_1592	0	0	0	0	0	1	0	0	0	0	0	0	LG.6	1	48684	1	NA	NA
s_6706	0	0	0	0	0	0	0	0	0	0	0	1	LG.12	1	48669	1	NA	NA
s_11625	0	0	0	0	0	1	0	0	0	0	0	0	LG.6	1	48604	1	NA	NA
s_4525	0	0	0	1	0	0	0	0	0	0	0	0	LG.4	1	48503	1	NA	NA
s_8477	0	0	0	0	0	0	0	0	0	2	0	0	LG.10	2	48480	1	NA	NA
s_11627	1	0	0	0	0	0	0	0	0	0	0	0	LG.1	1	48181	1	NA	NA
s_11676	0	0	0	0	0	0	0	0	2	0	0	0	LG.9	2	47899	1	NA	NA
s_383	0	0	0	0	0	0	0	0	3	0	0	0	LG.9	3	47803	1	NA	NA
s_11848	0	0	0	0	0	0	0	0	1	0	0	0	LG.9	1	47787	1	NA	NA
s_1526	0	0	0	0	0	0	0	0	0	0	1	0	LG.11	1	47687	1	NA	NA
s_266	0	0	0	0	0	0	0	0	0	1	0	0	LG.10	1	47481	1	NA	NA
s_2498	0	0	0	2	0	0	0	0	0	0	0	0	LG.4	2	47287	1	NA	NA
s_8799	1	0	0	0	0	0	0	0	0	0	0	0	LG.1	1	47270	1	NA	NA
s_1489	0	0	0	1	0	0	0	0	0	0	0	0	LG.4	1	47244	1	NA	NA
s_448	2	0	0	0	0	0	0	0	0	0	0	0	LG.1	2	47189	1	NA	NA
s_7431	0	0	0	2	0	0	0	0	0	0	0	0	LG.4	2	46846	1	NA	NA
s_1870	0	0	0	0	0	0	1	0	0	0	0	0	LG.7	1	46674	1	NA	NA
s_11777	0	0	1	0	0	0	0	0	0	0	0	0	LG.3	1	46475	1	NA	NA
s_10038	2	0	0	0	0	0	0	0	0	0	0	0	LG.1	2	46241	1	NA	NA
s_3500	2	0	0	0	0	0	0	0	0	0	0	0	LG.1	2	46128	1	NA	NA
s_8657	0	0	5	0	0	0	0	0	0	0	0	0	LG.3	5	45774	1	NA	NA
s_1115	0	0	1	0	0	0	0	0	0	0	0	0	LG.3	1	45660	1	NA	NA
s_10883	1	0	0	0	0	0	0	0	0	0	0	0	LG.1	1	45558	1	NA	NA
s_8647	0	0	0	1	0	0	0	0	0	0	0	0	LG.4	1	45494	1	NA	NA
s_11554	0	0	1	0	0	0	0	0	0	0	0	0	LG.3	1	45397	1	NA	NA
s_5419	0	0	0	0	0	0	0	0	0	4	0	0	LG.10	4	45176	1	NA	NA
s_4772	0	0	0	0	0	0	1	0	0	0	0	0	LG.7	1	45084	1	NA	NA
s_11768	0	0	0	0	0	0	0	0	1	0	0	0	LG.9	1	45081	1	NA	NA
s_586	0	0	0	0	0	0	0	1	0	0	0	0	LG.8	1	45077	1	NA	NA
s_1432	1	0	0	0	0	0	0	0	0	0	0	0	LG.1	1	44926	1	NA	NA
s_6286	0	2	0	0	0	0	0	0	0	0	0	0	LG.2	2	44814	1	NA	NA
s_874	0	0	0	0	0	0	0	0	1	0	0	0	LG.9	1	44647	1	NA	NA
s_11742	0	0	0	0	0	0	0	0	0	0	1	0	LG.11	1	44620	1	NA	NA
s_981	0	0	0	0	0	0	0	0	3	0	0	0	LG.9	3	44525	1	NA	NA
s_7216	0	0	0	1	0	0	0	0	0	0	0	0	LG.4	1	44468	1	NA	NA
s_661	0	0	0	0	0	0	0	0	2	0	0	0	LG.9	2	44389	1	NA	NA
s_130	0	0	0	0	0	0	0	0	0	0	0	1	LG.12	1	44240	1	NA	NA
s_1008	0	0	0	0	0	0	0	1	0	0	0	0	LG.8	1	44227	1	NA	NA
s_1735	0	0	2	0	0	0	0	0	0	0	0	0	LG.3	2	44126	1	NA	NA
s_454	0	0	0	0	0	0	0	0	1	0	0	0	LG.9	1	43597	1	NA	NA
s_6602	0	1	0	0	0	0	0	0	0	0	0	0	LG.2	1	43437	1	NA	NA
s_535	0	0	1	0	0	0	0	0	0	0	0	0	LG.3	1	42999	1	NA	NA
s_4235	0	0	0	0	0	0	0	0	0	0	2	0	LG.11	2	42981	1	NA	NA
s_7843	0	0	0	0	0	0	0	0	0	1	0	0	LG.10	1	42818	1	NA	NA
s_1297	0	0	0	1	0	0	0	0	0	0	0	0	LG.4	1	42574	1	NA	NA
s_11596	0	0	1	0	0	0	0	0	0	0	0	0	LG.3	1	42269	1	NA	NA
s_464	0	0	0	0	0	0	0	0	0	0	0	1	LG.12	1	41595	1	NA	NA
s_11661	0	1	0	0	0	0	0	0	0	0	0	0	LG.2	1	41358	1	NA	NA
s_6389	0	0	2	0	0	0	0	0	0	0	0	0	LG.3	2	41337	1	NA	NA
s_4723	0	0	0	0	7	0	0	0	0	0	0	0	LG.5	7	41195	1	NA	NA
s_8717	0	0	0	0	1	0	0	0	0	0	0	0	LG.5	1	40620	1	NA	NA
s_3334	0	0	0	0	0	0	0	1	0	0	0	0	LG.8	1	40067	1	NA	NA
s_6740	0	0	0	4	0	0	0	0	0	0	0	0	LG.4	4	40050	1	NA	NA
s_5477	0	0	0	0	0	0	0	0	0	0	0	1	LG.12	1	40020	1	NA	NA
s_11761	0	0	0	0	0	0	0	0	2	0	0	0	LG.9	2	39850	1	NA	NA
s_11665	0	0	0	0	0	0	2	0	0	0	0	0	LG.7	2	39821	1	NA	NA
s_305	0	0	0	0	0	0	0	0	0	0	0	1	LG.12	1	39750	1	NA	NA
s_259	0	0	0	0	0	2	0	0	0	0	0	0	LG.6	2	39700	1	NA	NA
s_11527	0	1	0	0	0	0	0	0	0	0	0	0	LG.2	1	39375	1	NA	NA
s_1068	0	0	0	1	0	0	0	0	0	0	0	0	LG.4	1	39316	1	NA	NA
s_1548	0	3	0	0	0	0	0	0	0	0	0	0	LG.2	3	39304	1	NA	NA
s_1266	0	0	0	0	0	0	2	0	0	0	0	0	LG.7	2	39195	1	NA	NA
s_5839	0	0	0	0	0	0	0	2	0	0	0	0	LG.8	2	39178	1	NA	NA
s_10255	3	0	0	0	0	0	0	0	0	0	0	0	LG.1	3	39168	1	NA	NA
s_11425	0	1	0	0	0	0	0	0	0	0	0	0	LG.2	1	39110	1	NA	NA
s_299	0	0	0	0	0	0	0	0	0	1	0	0	LG.10	1	39050	1	NA	NA
s_676	2	0	0	0	0	0	0	0	0	0	0	0	LG.1	2	38929	1	NA	NA
s_11502	0	0	0	0	0	0	1	0	0	0	0	0	LG.7	1	38457	1	NA	NA
s_10936	0	0	0	0	1	0	0	0	0	0	0	0	LG.5	1	38218	1	NA	NA
s_10411	0	0	0	0	2	0	0	0	0	0	0	0	LG.5	2	37721	1	NA	NA
s_8701	0	0	0	0	0	0	0	1	0	0	0	0	LG.8	1	37702	1	NA	NA
s_11374	0	0	0	0	0	0	0	0	0	0	0	2	LG.12	2	37663	1	NA	NA
s_1635	1	0	0	0	0	0	0	0	0	0	0	0	LG.1	1	37640	1	NA	NA
s_1462	0	0	0	0	0	0	0	0	0	0	1	0	LG.11	1	37490	1	NA	NA
s_11674	0	1	0	0	0	0	0	0	0	0	0	0	LG.2	1	37024	1	NA	NA
s_1433	1	0	0	0	0	0	0	0	0	0	0	0	LG.1	1	36992	1	NA	NA
s_824	0	0	1	0	0	0	0	0	0	0	0	0	LG.3	1	36704	1	NA	NA
s_952	0	0	0	0	0	0	0	0	0	5	0	0	LG.10	5	36657	1	NA	NA
s_4492	0	0	0	0	1	0	0	0	0	0	0	0	LG.5	1	36547	1	NA	NA
s_508	0	1	0	0	0	0	0	0	0	0	0	0	LG.2	1	35969	1	NA	NA
s_11498	1	0	0	0	0	0	0	0	0	0	0	0	LG.1	1	35951	1	NA	NA
s_2415	0	0	0	0	0	0	0	2	0	0	0	0	LG.8	2	35712	1	NA	NA
s_3667	0	0	0	0	0	0	0	1	0	0	0	0	LG.8	1	35619	1	NA	NA
s_3773	0	1	0	0	0	0	0	0	0	0	0	0	LG.2	1	34927	1	NA	NA
s_6695	0	0	0	0	0	0	1	0	0	0	0	0	LG.7	1	33936	1	NA	NA
s_11515	0	0	0	0	0	0	0	1	0	0	0	0	LG.8	1	33881	1	NA	NA
s_6130	0	0	0	0	0	0	0	0	0	0	2	0	LG.11	2	33746	1	NA	NA
s_1286	1	0	0	0	0	0	0	0	0	0	0	0	LG.1	1	33659	1	NA	NA
s_9634	0	0	0	0	0	0	1	0	0	0	0	0	LG.7	1	33552	1	NA	NA
s_1454	0	2	0	0	0	0	0	0	0	0	0	0	LG.2	2	33416	1	NA	NA
s_7835	0	2	0	0	0	0	0	0	0	0	0	0	LG.2	2	33307	1	NA	NA
s_3862	0	0	0	0	0	0	0	0	0	1	0	0	LG.10	1	33122	1	NA	NA
s_2797	0	1	0	0	0	0	0	0	0	0	0	0	LG.2	1	32970	1	NA	NA
s_10233	1	0	0	0	0	0	0	0	0	0	0	0	LG.1	1	32876	1	NA	NA
s_10619	1	0	0	0	0	0	0	0	0	0	0	0	LG.1	1	32586	1	NA	NA
s_11480	1	0	0	0	0	0	0	0	0	0	0	0	LG.1	1	32545	1	NA	NA
s_2047	0	0	0	0	1	0	0	0	0	0	0	0	LG.5	1	32545	1	NA	NA
s_613	0	0	0	0	0	0	0	0	0	1	0	0	LG.10	1	32215	1	NA	NA
s_4350	0	1	0	0	0	0	0	0	0	0	0	0	LG.2	1	32071	1	NA	NA
s_917	1	0	0	0	0	0	0	0	0	0	0	0	LG.1	1	31922	1	NA	NA
s_11530	0	0	0	0	0	0	0	0	1	0	0	0	LG.9	1	31683	1	NA	NA
s_2539	0	0	0	0	1	0	0	0	0	0	0	0	LG.5	1	31451	1	NA	NA
s_11462	0	1	0	0	0	0	0	0	0	0	0	0	LG.2	1	31329	1	NA	NA
s_11538	0	0	0	1	0	0	0	0	0	0	0	0	LG.4	1	31276	1	NA	NA
s_639	0	0	0	0	0	1	0	0	0	0	0	0	LG.6	1	30807	1	NA	NA
s_11384	0	0	0	0	0	0	0	0	0	0	2	0	LG.11	2	30659	1	NA	NA
s_11433	0	0	0	0	0	0	0	0	0	0	0	1	LG.12	1	30077	1	NA	NA
s_525	0	0	0	0	0	0	0	1	0	0	0	0	LG.8	1	29728	1	NA	NA
s_6269	0	0	0	0	0	0	0	0	0	0	2	0	LG.11	2	29438	1	NA	NA
s_7109	0	0	0	0	0	0	1	0	0	0	0	0	LG.7	1	29114	1	NA	NA
s_9623	0	0	0	0	0	0	0	0	1	0	0	0	LG.9	1	28534	1	NA	NA
s_1394	0	1	0	0	0	0	0	0	0	0	0	0	LG.2	1	28484	1	NA	NA
s_841	0	0	0	0	0	0	1	0	0	0	0	0	LG.7	1	28419	1	NA	NA
s_3641	0	2	0	0	0	0	0	0	0	0	0	0	LG.2	2	27823	1	NA	NA
s_9847	0	0	0	1	0	0	0	0	0	0	0	0	LG.4	1	27780	1	NA	NA
s_11362	0	0	0	1	0	0	0	0	0	0	0	0	LG.4	1	27647	1	NA	NA
s_4388	0	0	0	0	0	0	0	0	0	1	0	0	LG.10	1	27518	1	NA	NA
s_2509	0	1	0	0	0	0	0	0	0	0	0	0	LG.2	1	27512	1	NA	NA
s_11152	0	0	0	0	0	0	0	2	0	0	0	0	LG.8	2	27114	1	NA	NA
s_4057	0	0	0	0	0	0	0	1	0	0	0	0	LG.8	1	27092	1	NA	NA
s_2453	0	0	0	2	0	0	0	0	0	0	0	0	LG.4	2	26565	1	NA	NA
s_1143	0	0	0	0	0	0	0	0	0	1	0	0	LG.10	1	26436	1	NA	NA
s_7680	0	0	0	0	1	0	0	0	0	0	0	0	LG.5	1	26239	1	NA	NA
s_8267	0	0	0	0	0	0	0	0	0	0	1	0	LG.11	1	26127	1	NA	NA
s_11333	0	0	0	0	0	1	0	0	0	0	0	0	LG.6	1	26079	1	NA	NA
s_11315	0	0	0	0	0	0	0	0	0	1	0	0	LG.10	1	26050	1	NA	NA
s_2685	0	2	0	0	0	0	0	0	0	0	0	0	LG.2	2	25879	1	NA	NA
s_11161	0	0	0	0	0	0	3	0	0	0	0	0	LG.7	3	25561	1	NA	NA
s_1369	1	0	0	0	0	0	0	0	0	0	0	0	LG.1	1	25380	1	NA	NA
s_2696	0	0	0	0	0	0	0	0	0	0	1	0	LG.11	1	25028	1	NA	NA
s_1249	0	0	0	0	0	2	0	0	0	0	0	0	LG.6	2	25011	1	NA	NA
s_11167	0	1	0	0	0	0	0	0	0	0	0	0	LG.2	1	24842	1	NA	NA
s_11169	1	0	0	0	0	0	0	0	0	0	0	0	LG.1	1	24586	1	NA	NA
s_6337	0	1	0	0	0	0	0	0	0	0	0	0	LG.2	1	24305	1	NA	NA
s_555	0	1	0	0	0	0	0	0	0	0	0	0	LG.2	1	24293	1	NA	NA
s_8284	0	0	0	0	1	0	0	0	0	0	0	0	LG.5	1	24251	1	NA	NA
s_1438	0	1	0	0	0	0	0	0	0	0	0	0	LG.2	1	23860	1	NA	NA
s_1236	0	0	0	0	1	0	0	0	0	0	0	0	LG.5	1	23858	1	NA	NA
s_1341	0	0	0	0	1	0	0	0	0	0	0	0	LG.5	1	23778	1	NA	NA
s_4902	0	2	0	0	0	0	0	0	0	0	0	0	LG.2	2	23610	1	NA	NA
s_11202	0	0	0	0	0	0	0	0	0	1	0	0	LG.10	1	23399	1	NA	NA
s_11371	3	0	0	0	0	0	0	0	0	0	0	0	LG.1	3	23263	1	NA	NA
s_11447	0	0	0	0	0	1	0	0	0	0	0	0	LG.6	1	22573	1	NA	NA
s_10489	0	0	0	1	0	0	0	0	0	0	0	0	LG.4	1	22556	1	NA	NA
s_1226	1	0	0	0	0	0	0	0	0	0	0	0	LG.1	1	22532	1	NA	NA
s_5645	1	0	0	0	0	0	0	0	0	0	0	0	LG.1	1	22046	1	NA	NA
s_11393	0	0	0	0	0	0	0	0	0	0	0	1	LG.12	1	21916	1	NA	NA
s_11289	0	0	0	0	0	0	0	0	1	0	0	0	LG.9	1	21911	1	NA	NA
s_4944	0	0	0	0	0	0	0	0	0	0	1	0	LG.11	1	21594	1	NA	NA
s_6217	2	0	0	0	0	0	0	0	0	0	0	0	LG.1	2	21213	1	NA	NA
s_9457	0	0	0	0	0	0	0	1	0	0	0	0	LG.8	1	21158	1	NA	NA
s_10264	0	0	0	1	0	0	0	0	0	0	0	0	LG.4	1	20997	1	NA	NA
s_857	0	0	0	0	0	0	1	0	0	0	0	0	LG.7	1	20997	1	NA	NA
s_381	0	0	0	0	0	0	0	0	0	2	0	0	LG.10	2	20826	1	NA	NA
s_6617	0	0	0	0	0	1	0	0	0	0	0	0	LG.6	1	20825	1	NA	NA
s_6413	0	0	0	0	0	0	0	0	0	0	1	0	LG.11	1	20735	1	NA	NA
s_3243	0	0	0	0	0	0	0	1	0	0	0	0	LG.8	1	20475	1	NA	NA
s_5669	0	0	0	0	0	0	0	0	2	0	0	0	LG.9	2	20345	1	NA	NA
s_10296	0	0	0	0	0	0	2	0	0	0	0	0	LG.7	2	20130	1	NA	NA
s_9361	0	0	0	0	0	0	0	0	0	0	1	0	LG.11	1	19634	1	NA	NA
s_11364	0	0	0	0	0	0	0	0	0	1	0	0	LG.10	1	19227	1	NA	NA
s_8123	0	0	0	0	0	0	0	0	0	1	0	0	LG.10	1	19205	1	NA	NA
s_969	1	0	0	0	0	0	0	0	0	0	0	0	LG.1	1	19182	1	NA	NA
s_5851	0	1	0	0	0	0	0	0	0	0	0	0	LG.2	1	18588	1	NA	NA
s_10400	0	0	0	0	0	0	0	1	0	0	0	0	LG.8	1	18427	1	NA	NA
s_7152	0	0	0	0	1	0	0	0	0	0	0	0	LG.5	1	18283	1	NA	NA
s_5373	1	0	0	0	0	0	0	0	0	0	0	0	LG.1	1	18247	1	NA	NA
s_114	0	1	0	0	0	0	0	0	0	0	0	0	LG.2	1	18146	1	NA	NA
s_9345	0	0	2	0	0	0	0	0	0	0	0	0	LG.3	2	17947	1	NA	NA
s_2792	0	0	0	0	0	0	2	0	0	0	0	0	LG.7	2	17751	1	NA	NA
s_2078	0	1	0	0	0	0	0	0	0	0	0	0	LG.2	1	17731	1	NA	NA
s_6126	0	0	0	1	0	0	0	0	0	0	0	0	LG.4	1	17665	1	NA	NA
s_4904	0	0	0	0	0	0	0	0	0	2	0	0	LG.10	2	17578	1	NA	NA
s_3776	0	0	0	1	0	0	0	0	0	0	0	0	LG.4	1	17318	1	NA	NA
s_4282	0	0	0	0	0	0	0	1	0	0	0	0	LG.8	1	17042	1	NA	NA
s_1600	0	0	0	0	0	0	0	1	0	0	0	0	LG.8	1	16945	1	NA	NA
s_3222	0	0	0	0	0	0	1	0	0	0	0	0	LG.7	1	16609	1	NA	NA
s_3529	0	0	0	4	0	0	0	0	0	0	0	0	LG.4	4	16533	1	NA	NA
s_11274	1	0	0	0	0	0	0	0	0	0	0	0	LG.1	1	16483	1	NA	NA
s_3039	2	0	0	0	0	0	0	0	0	0	0	0	LG.1	2	16483	1	NA	NA
s_6067	0	0	0	1	0	0	0	0	0	0	0	0	LG.4	1	16131	1	NA	NA
s_1816	0	0	0	0	0	0	0	0	0	1	0	0	LG.10	1	16018	1	NA	NA
s_6985	0	0	0	0	0	0	0	2	0	0	0	0	LG.8	2	15762	1	NA	NA
s_7617	0	0	0	0	0	1	0	0	0	0	0	0	LG.6	1	15731	1	NA	NA
s_6724	0	0	0	0	1	0	0	0	0	0	0	0	LG.5	1	15077	1	NA	NA
s_396	0	0	0	0	0	0	0	0	0	0	0	2	LG.12	2	15062	1	NA	NA
s_1978	0	0	0	0	0	0	0	2	0	0	0	0	LG.8	2	14874	1	NA	NA
s_1800	0	1	0	0	0	0	0	0	0	0	0	0	LG.2	1	14648	1	NA	NA
s_4776	0	0	0	0	1	0	0	0	0	0	0	0	LG.5	1	14496	1	NA	NA
s_6622	0	0	1	0	0	0	0	0	0	0	0	0	LG.3	1	14428	1	NA	NA
s_4977	0	0	0	2	0	0	0	0	0	0	0	0	LG.4	2	14283	1	NA	NA
s_3495	0	0	0	0	0	0	0	1	0	0	0	0	LG.8	1	14098	1	NA	NA
s_3077	0	0	0	1	0	0	0	0	0	0	0	0	LG.4	1	13903	1	NA	NA
s_7733	0	1	0	0	0	0	0	0	0	0	0	0	LG.2	1	13676	1	NA	NA
s_8258	0	1	0	0	0	0	0	0	0	0	0	0	LG.2	1	13593	1	NA	NA
s_9079	0	0	0	3	0	0	0	0	0	0	0	0	LG.4	3	13592	1	NA	NA
s_2526	0	2	0	0	0	0	0	0	0	0	0	0	LG.2	2	13560	1	NA	NA
s_87	0	0	0	0	1	0	0	0	0	0	0	0	LG.5	1	13428	1	NA	NA
s_4117	1	0	0	0	0	0	0	0	0	0	0	0	LG.1	1	13321	1	NA	NA
s_9603	0	0	0	0	0	0	0	0	0	0	1	0	LG.11	1	13303	1	NA	NA
s_11012	0	0	0	0	1	0	0	0	0	0	0	0	LG.5	1	13153	1	NA	NA
s_77	0	0	0	2	0	0	0	0	0	0	0	0	LG.4	2	13063	1	NA	NA
s_8773	0	0	1	0	0	0	0	0	0	0	0	0	LG.3	1	12932	1	NA	NA
s_6578	0	0	0	0	0	0	0	0	0	1	0	0	LG.10	1	12871	1	NA	NA
s_8686	1	0	0	0	0	0	0	0	0	0	0	0	LG.1	1	12855	1	NA	NA
s_9687	0	0	0	0	0	0	1	0	0	0	0	0	LG.7	1	12839	1	NA	NA
s_2745	0	0	0	0	0	0	1	0	0	0	0	0	LG.7	1	12755	1	NA	NA
s_3149	0	0	0	0	0	0	0	0	1	0	0	0	LG.9	1	12354	1	NA	NA
s_7876	0	0	0	0	1	0	0	0	0	0	0	0	LG.5	1	11969	1	NA	NA
s_8550	0	1	0	0	0	0	0	0	0	0	0	0	LG.2	1	11924	1	NA	NA
s_2635	0	1	0	0	0	0	0	0	0	0	0	0	LG.2	1	11880	1	NA	NA
s_2401	0	0	0	0	1	0	0	0	0	0	0	0	LG.5	1	11781	1	NA	NA
s_3045	0	0	1	0	0	0	0	0	0	0	0	0	LG.3	1	11774	1	NA	NA
s_8162	0	0	0	0	0	1	0	0	0	0	0	0	LG.6	1	11660	1	NA	NA
s_4488	0	0	0	0	2	0	0	0	0	0	0	0	LG.5	2	11532	1	NA	NA
s_9510	0	0	0	0	0	0	0	0	0	0	1	0	LG.11	1	11360	1	NA	NA
s_7266	0	0	0	0	1	0	0	0	0	0	0	0	LG.5	1	11216	1	NA	NA
s_4551	0	2	0	0	0	0	0	0	0	0	0	0	LG.2	2	11087	1	NA	NA
s_11019	0	0	0	0	0	0	0	1	0	0	0	0	LG.8	1	11085	1	NA	NA
s_10853	2	0	0	0	0	0	0	0	0	0	0	0	LG.1	2	10876	1	NA	NA
s_6826	0	0	0	0	1	0	0	0	0	0	0	0	LG.5	1	10778	1	NA	NA
s_10476	0	0	1	0	0	0	0	0	0	0	0	0	LG.3	1	10075	1	NA	NA
s_5606	0	0	1	0	0	0	0	0	0	0	0	0	LG.3	1	10068	1	NA	NA
s_10020	0	1	0	0	0	0	0	0	0	0	0	0	LG.2	1	10009	1	NA	NA
s_5334	1	0	0	0	0	0	0	0	0	0	0	0	LG.1	1	9389	1	NA	NA
s_1495	0	1	0	0	0	0	0	0	0	0	0	0	LG.2	1	9121	1	NA	NA
s_7827	1	0	0	0	0	0	0	0	0	0	0	0	LG.1	1	9118	1	NA	NA
s_3438	0	0	0	0	0	0	0	0	0	1	0	0	LG.10	1	8959	1	NA	NA
s_6362	0	0	0	1	0	0	0	0	0	0	0	0	LG.4	1	8830	1	NA	NA
s_10640	1	0	0	0	0	0	0	0	0	0	0	0	LG.1	1	8668	1	NA	NA
s_8065	0	0	0	0	0	0	0	0	1	0	0	0	LG.9	1	8585	1	NA	NA
s_3397	0	0	0	0	0	0	0	0	0	0	1	0	LG.11	1	8575	1	NA	NA
s_4669	0	0	0	0	0	0	0	0	0	0	0	1	LG.12	1	8493	1	NA	NA
s_10833	0	0	0	0	1	0	0	0	0	0	0	0	LG.5	1	8269	1	NA	NA
s_1334	1	0	0	0	0	0	0	0	0	0	0	0	LG.1	1	8079	1	NA	NA
s_5338	0	0	0	0	0	0	0	0	0	2	0	0	LG.10	2	7847	1	NA	NA
s_5661	0	2	0	0	0	0	0	0	0	0	0	0	LG.2	2	7719	1	NA	NA
s_9158	0	1	0	0	0	0	0	0	0	0	0	0	LG.2	1	7654	1	NA	NA
s_3072	0	2	0	0	0	0	0	0	0	0	0	0	LG.2	2	7015	1	NA	NA
s_5635	0	1	0	0	0	0	0	0	0	0	0	0	LG.2	1	6951	1	NA	NA
s_5340	0	0	0	0	0	0	0	2	0	0	0	0	LG.8	2	6885	1	NA	NA
s_3178	0	0	0	0	0	0	0	0	0	1	0	0	LG.10	1	6871	1	NA	NA
s_7346	0	0	0	1	0	0	0	0	0	0	0	0	LG.4	1	6845	1	NA	NA
s_7134	0	0	0	0	0	0	1	0	0	0	0	0	LG.7	1	6801	1	NA	NA
s_3686	1	0	0	0	0	0	0	0	0	0	0	0	LG.1	1	6746	1	NA	NA
s_1783	6	0	0	0	0	0	0	0	0	0	0	0	LG.1	6	6653	1	NA	NA
s_9227	0	0	0	0	0	1	0	0	0	0	0	0	LG.6	1	6626	1	NA	NA
s_8664	0	0	0	0	0	0	0	0	0	0	0	1	LG.12	1	6585	1	NA	NA
s_7677	0	0	0	0	0	0	0	0	1	0	0	0	LG.9	1	6574	1	NA	NA
s_7535	0	0	0	0	0	0	0	0	0	0	1	0	LG.11	1	6572	1	NA	NA
s_2358	0	0	0	0	0	0	0	0	0	1	0	0	LG.10	1	5853	1	NA	NA
s_6605	0	2	0	0	0	0	0	0	0	0	0	0	LG.2	2	5517	1	NA	NA
s_9917	0	2	0	0	0	0	0	0	0	0	0	0	LG.2	2	3441	1	NA	NA
s_4701	0	0	0	0	0	0	1	0	0	0	0	0	LG.7	1	2871	1	NA	NA
